# Supplementary material for: Comparison of tumor and two types of paratumoral tissues highlighted epigenetic regulation of transcription during field cancerization in non-small cell lung cancer
Source: BMC Med Genomics. 2022 Mar 21;15:66. doi: 10.1186/s12920-022-01192-1 (PMC8939144; doi:10.1186/s12920-022-01192-1)
Supplement: Supplementary file 4 — Additional file 4. Table S1: Details of tumor-specific differentially methylated regions. [file 12920_2022_1192_MOESM4_ESM.xlsx]

## Sheet: hypermethylated
region	logFC	AveExpr	t	P.Value	adj.P.Val	B	Chr	Start	End	Description	Anno
1:91183122-91183225|TCGA_panCancer	0.485556	0.317834	10.0939	2.42167e-15	1.54838e-12	23.9944	1	91183122	91183225	TCGA_panCancer	BARHL2|Promoter
20:61808940-61809060|TCGA_COADREAD	0.408272	0.230815	6.6944	4.31283e-09	7.67628e-08	9.6358	20	61808940	61809060	TCGA_COADREAD	MIR124-3|Promoter
1:91185490-91185582|TCGA_panCancer	0.364821	0.352604	13.1711	1.04148e-20	4.32838e-17	36.3906	1	91185490	91185582	TCGA_panCancer	BARHL2|Promoter
20:61808849-61808949|TCGA_COADREAD	0.355946	0.207953	5.79673	1.73785e-07	1.6359e-06	5.98208	20	61808849	61808949	TCGA_COADREAD	MIR124-3|Promoter
1:50887059-50887143|TCGA_panCancer	0.336787	0.252905	10.7492	1.60077e-16	1.4784e-13	26.7167	1	50887059	50887143	TCGA_panCancer	DMRTA2|Exon
1:6514774-6515019|NgPaper-ColonSpecific	0.330323	0.220573	7.84505	3.31886e-11	1.63233e-09	14.4744	1	6514774	6515019	NgPaper-ColonSpecific	ESPN|Intron
14:57278680-57278804|CRCpan_patient	0.322062	0.2718	10.275	1.13877e-15	8.60498e-13	24.7503	14	57278680	57278804	CRCpan_patient	OTX2|Promoter,OTX2-AS1|Promoter
7:39649219-39649368|TCGA_BRCA	0.316468	0.221464	8.96422	2.82731e-13	4.89595e-11	19.2311	7	39649219	39649368	TCGA_BRCA	YAE1D1|Exon
15:68122173-68122293|TCGA_panCancer	0.313075	0.268944	10.4489	5.53234e-16	4.59848e-13	25.4737	15	68122173	68122293	TCGA_panCancer	SKOR1|Intron
4:206863-207021|TCGA_otherCancer	0.309754	0.264643	9.37826	4.89457e-14	1.45299e-11	20.9849	4	206863	207021	TCGA_otherCancer	ZNF876P|Promoter
1:50886774-50887060|TCGA_panCancer	0.309059	0.194152	9.32886	6.03084e-14	1.61704e-11	20.7761	1	50886774	50887060	TCGA_panCancer	DMRTA2|Exon
14:57274603-57274666|TCGA_LUCA|TCGA_panCancer	0.306081	0.31694	10.946	7.13671e-17	8.47434e-14	27.5266	14	57274603	57274666	TCGA_LUCA|TCGA_panCancer	OTX2|Promoter,OTX2|Intron
2:63285943-63286082|LuShun_CCR-Erlotinib_resistance	0.305753	0.24153	8.82825	5.03781e-13	6.44219e-11	18.6537	2	63285943	63286082	LuShun_CCR-Erlotinib_resistance	Intergenic
7:27204829-27205120|TCGA_panCancer|TCGA_LUCA	0.305039	0.216463	8.36824	3.57028e-12	2.85348e-10	16.698	7	27204829	27205120	TCGA_panCancer|TCGA_LUCA	HOXA9|Promoter,HOXA10-HOXA9|Intron
2:63281030-63281243|CRCpan_patient	0.304532	0.219654	9.22969	9.17455e-14	2.1183e-11	20.3564	2	63281030	63281243	CRCpan_patient	OTX1|Exon
13:112759189-112759311|TCGA_panCancer	0.303591	0.225879	7.96526	1.98886e-11	1.14801e-09	14.9848	13	112759189	112759311	TCGA_panCancer	LINC00403|Intron,LINC00403|Promoter
2:63286099-63286255|LuShun_CCR-Erlotinib_resistance	0.302254	0.243087	8.71232	8.24808e-13	9.39151e-11	18.1611	2	63286099	63286255	LuShun_CCR-Erlotinib_resistance	Intergenic
2:45168140-45168225|LuShun_CCR-Erlotinib_resistance	0.299861	0.337276	10.0524	2.87947e-15	1.70959e-12	23.821	2	45168140	45168225	LuShun_CCR-Erlotinib_resistance	SIX3-AS1|Promoter,SIX3-AS1|Intron,SIX3|Promoter
2:106681826-106681951|TCGA_LUCA	0.299266	0.282773	9.54826	2.38868e-14	8.63249e-12	21.7027	2	106681826	106681951	TCGA_LUCA	C2orf40|Promoter
14:57261288-57261430|TCGA_LUCA	0.29738	0.221578	9.51085	2.79676e-14	9.68612e-12	21.5449	14	57261288	57261430	TCGA_LUCA	Intergenic
14:57274670-57274835|TCGA_LUCA|TCGA_panCancer	0.293747	0.216736	8.48191	2.19969e-12	1.966e-10	17.1815	14	57274670	57274835	TCGA_LUCA|TCGA_panCancer	OTX2|Promoter,OTX2|Intron
13:112759310-112759529|TCGA_panCancer	0.291756	0.206096	8.54875	1.65472e-12	1.52822e-10	17.4657	13	112759310	112759529	TCGA_panCancer	LINC00403|Intron,LINC00403|Promoter
5:170743508-170743731|TCGA_panCancer	0.289555	0.213815	8.00606	1.67144e-11	9.71541e-10	15.1581	5	170743508	170743731	TCGA_panCancer	Intergenic
8:105479074-105479194|TCGA_panCancer	0.288977	0.232847	8.21185	6.95297e-12	4.81609e-10	16.0329	8	105479074	105479194	TCGA_panCancer	DPYS|Promoter
1:91185251-91185494|TCGA_panCancer	0.287771	0.220578	10.1659	1.79352e-15	1.24231e-12	24.2952	1	91185251	91185494	TCGA_panCancer	BARHL2|Promoter
7:27244526-27244561|TCGA_panCancer	0.286108	0.338629	9.98645	3.79368e-15	2.1022e-12	23.5448	7	27244526	27244561	TCGA_panCancer	HOTTIP|Exon
4:6665731-6665742|TCGA_panCancer	0.28017	0.373271	5.97767	8.34192e-08	8.78809e-07	6.70568	4	6665731	6665742	TCGA_panCancer	Intergenic
7:39649382-39649515|TCGA_BRCA	0.279919	0.241298	9.25415	8.27238e-14	2.03568e-11	20.4599	7	39649382	39649515	TCGA_BRCA	YAE1D1|Exon
4:206706-206839|TCGA_otherCancer	0.279509	0.207058	6.89509	1.85877e-09	3.89664e-08	10.4707	4	206706	206839	TCGA_otherCancer	ZNF876P|Promoter
3:172165934-172166059|TCGA_LUCA	0.278644	0.326736	9.25259	8.32688e-14	2.03568e-11	20.4534	3	172165934	172166059	TCGA_LUCA	GHSR|Promoter
1:62660601-62660907|TCGA_panCancer	0.277683	0.260039	9.75869	9.85507e-15	4.31133e-12	22.5889	1	62660601	62660907	TCGA_panCancer	L1TD1|Promoter
14:57276177-57276399|LuShun_CCR-Erlotinib_resistance	0.275786	0.235891	9.71332	1.19248e-14	4.75033e-12	22.3981	14	57276177	57276399	LuShun_CCR-Erlotinib_resistance	OTX2|Intron
3:157821241-157821413|TCGA_panCancer	0.274586	0.174667	6.94282	1.52063e-09	3.40687e-08	10.67	3	157821241	157821413	TCGA_panCancer	SHOX2|Intron
1:63785932-63786245|TCGA_panCancer|TCGA_BRCA	0.273974	0.236507	8.62915	1.17509e-12	1.20584e-10	17.8076	1	63785932	63786245	TCGA_panCancer|TCGA_BRCA	FOXD3|Promoter
8:145106227-145106359|CRCpan_cellline	0.273829	0.187059	6.6328	5.57929e-09	9.50308e-08	9.3806	8	145106227	145106359	CRCpan_cellline	OPLAH|Exon
11:31826063-31826143|TCGA_panCancer	0.272562	0.258826	9.34869	5.54585e-14	1.58956e-11	20.8599	11	31826063	31826143	TCGA_panCancer	PAX6|Promoter,PAX6|Intron
5:72678018-72678349|TCGA_panCancer	0.272436	0.206213	8.78562	6.03884e-13	7.39616e-11	18.4726	5	72678018	72678349	TCGA_panCancer	Intergenic
8:72469341-72469559|CRCpan_cellline	0.271999	0.211197	7.36968	2.50392e-10	8.22632e-09	12.4625	8	72469341	72469559	CRCpan_cellline	Intergenic
14:57275443-57275561|TCGA_panCancer|TCGA_LUCA	0.271866	0.321039	11.264	1.95138e-17	2.70332e-14	28.8271	14	57275443	57275561	TCGA_panCancer|TCGA_LUCA	OTX2|Intron
4:81189699-81189736|NgPaper-ColonSpecific	0.269802	0.212921	8.63858	1.12883e-12	1.1877e-10	17.8477	4	81189699	81189736	NgPaper-ColonSpecific	FGF5|Intron,FGF5|Promoter
14:57265494-57265669|TCGA_panCancer	0.269739	0.209199	7.69895	6.18167e-11	2.80776e-09	13.8548	14	57265494	57265669	TCGA_panCancer	Intergenic
14:57261752-57262244|TCGA_panCancer	0.269389	0.207816	8.25271	5.84155e-12	4.08025e-10	16.2066	14	57261752	57262244	TCGA_panCancer	Intergenic
14:57262331-57262347|TCGA_panCancer	0.268358	0.386803	8.9111	3.54279e-13	5.55617e-11	19.0056	14	57262331	57262347	TCGA_panCancer	Intergenic
1:6515335-6515526|NgPaper-ColonSpecific	0.268325	0.167249	6.51608	9.07557e-09	1.40968e-07	8.89861	1	6515335	6515526	NgPaper-ColonSpecific	ESPN|Intron
7:96622055-96622210|TCGA_LUCA	0.268278	0.204461	7.6531	7.51287e-11	3.26947e-09	13.6606	7	96622055	96622210	TCGA_LUCA	DLX6-AS1|Intron
9:126777506-126777787|TCGA_panCancer	0.267442	0.201214	7.52612	1.28892e-10	4.93712e-09	13.1232	9	126777506	126777787	TCGA_panCancer	LHX2|Exon
8:70982110-70982255|TCGA_panCancer	0.267125	0.212639	8.54529	1.67932e-12	1.53066e-10	17.451	8	70982110	70982255	TCGA_panCancer	PRDM14|Exon
17:46824759-46824899|CRCpan_patient	0.266575	0.23816	9.39903	4.48332e-14	1.3802e-11	21.0727	17	46824759	46824899	CRCpan_patient	Intergenic
4:81189744-81189781|NgPaper-ColonSpecific	0.265894	0.19939	8.8691	4.23482e-13	6.06893e-11	18.8272	4	81189744	81189781	NgPaper-ColonSpecific	FGF5|Intron,FGF5|Promoter
2:176948011-176948114|TCGA_panCancer	0.264756	0.260415	9.01602	2.26934e-13	4.19173e-11	19.4508	2	176948011	176948114	TCGA_panCancer	EVX2|Exon
19:58629894-58630096|NgPaper-ColonSpecific	0.264717	0.332589	11.3121	1.60511e-17	2.66834e-14	29.023	19	58629894	58630096	NgPaper-ColonSpecific	ZSCAN18|Promoter
17:80329984-80330047|TCGA_panCancer	0.264615	0.321022	8.72543	7.8006e-13	9.00536e-11	18.2169	17	80329984	80330047	TCGA_panCancer	UTS2R|Promoter
2:162283540-162283968|TCGA_panCancer	0.263516	0.204355	8.05625	1.3496e-11	8.31554e-10	15.3714	2	162283540	162283968	TCGA_panCancer	Intergenic
1:119528293-119528436|TCGA_panCancer	0.262863	0.260613	8.87051	4.20956e-13	6.06893e-11	18.8332	1	119528293	119528436	TCGA_panCancer	TBX15|Intron
14:57261091-57261262|TCGA_LUCA	0.26228	0.182271	7.79241	4.15274e-11	1.97243e-09	14.2511	14	57261091	57261262	TCGA_LUCA	Intergenic
2:105458985-105459464|CRCpan_patient|TCGA_panCancer	0.261879	0.185954	8.41398	2.93806e-12	2.43473e-10	16.8925	2	105458985	105459464	CRCpan_patient|TCGA_panCancer	LINC01158|Intron
11:44326419-44326522|TCGA_hotGene	0.261728	0.253397	8.27416	5.33125e-12	3.85334e-10	16.2979	11	44326419	44326522	TCGA_hotGene	ALX4|Intron
14:57265411-57265497|TCGA_panCancer	0.261412	0.362492	9.90331	5.37273e-15	2.79113e-12	23.1963	14	57265411	57265497	TCGA_panCancer	Intergenic
3:172165723-172165909|TCGA_LUCA	0.261057	0.244202	8.06131	1.32077e-11	8.31554e-10	15.3929	3	172165723	172165909	TCGA_LUCA	GHSR|Promoter
1:119527372-119527551|TCGA_panCancer	0.259272	0.211713	7.48465	1.53721e-10	5.60406e-09	12.9479	1	119527372	119527551	TCGA_panCancer	TBX15|Intron
5:16179933-16180189|TCGA_LUCA|TCGA_COADREAD|TCGA_panCancer	0.257693	0.192634	7.23376	4.4534e-10	1.28085e-08	11.8899	5	16179933	16180189	TCGA_LUCA|TCGA_COADREAD|TCGA_panCancer	MARCH11|Promoter
5:170742668-170742756|TCGA_LUCA	0.257641	0.228051	7.95835	2.04825e-11	1.1661e-09	14.9554	5	170742668	170742756	TCGA_LUCA	Intergenic
8:145106124-145106225|CRCpan_cellline	0.257451	0.216296	6.51569	9.09032e-09	1.40968e-07	8.897	8	145106124	145106225	CRCpan_cellline	OPLAH|Exon
1:63785403-63785624|TCGA_panCancer	0.256959	0.209242	8.2874	5.03877e-12	3.70639e-10	16.3542	1	63785403	63785624	TCGA_panCancer	LINC00466|Promoter
2:63280963-63281001|CRCpan_patient	0.256503	0.297019	8.31289	4.5201e-12	3.41555e-10	16.4626	2	63280963	63281001	CRCpan_patient	OTX1|Intron
1:119527216-119527366|TCGA_panCancer	0.256391	0.190928	7.4129	2.08448e-10	7.15959e-09	12.6449	1	119527216	119527366	TCGA_panCancer	TBX15|Intron
15:68121980-68122172|TCGA_panCancer	0.256348	0.174233	7.16218	6.02791e-10	1.62675e-08	11.589	15	68121980	68122172	TCGA_panCancer	SKOR1|Intron
8:67873794-67873970|TCGA_panCancer	0.255481	0.160659	7.06684	9.0165e-10	2.2506e-08	11.189	8	67873794	67873970	TCGA_panCancer	TCF24|Exon
2:5833245-5833325|NgPaper-ColonSpecific	0.255408	0.209526	6.81333	2.62042e-09	5.12493e-08	10.1299	2	5833245	5833325	NgPaper-ColonSpecific	LINC01248|Promoter,SOX11|Promoter
8:72469555-72469648|CRCpan_cellline	0.255345	0.259098	7.90385	2.58355e-11	1.35914e-09	14.724	8	72469555	72469648	CRCpan_cellline	Intergenic
14:57261554-57261763|TCGA_panCancer	0.25463	0.184904	7.90576	2.56269e-11	1.35914e-09	14.7321	14	57261554	57261763	TCGA_panCancer	Intergenic
3:147106531-147106643|TCGA_panCancer	0.254442	0.268065	7.83873	3.40937e-11	1.66698e-09	14.4476	3	147106531	147106643	TCGA_panCancer	ZIC4|Exon
2:105480353-105480510|NgPaper-ColonSpecific	0.253697	0.197289	8.43527	2.6833e-12	2.29934e-10	16.9831	2	105480353	105480510	NgPaper-ColonSpecific	Intergenic
2:176947781-176947895|TCGA_panCancer	0.253478	0.297185	8.8817	4.01415e-13	5.95814e-11	18.8807	2	176947781	176947895	TCGA_panCancer	EVX2|Intron
11:44325971-44325982|CRCpan_patient	0.253444	0.258543	7.1324	6.83638e-10	1.82714e-08	11.464	11	44325971	44325982	CRCpan_patient	ALX4|Intron
11:31827449-31828115|TCGA_panCancer|TCGA_LUCA	0.252033	0.181214	7.3144	3.16509e-10	9.63671e-09	12.2294	11	31827449	31828115	TCGA_panCancer|TCGA_LUCA	PAX6|Promoter,PAX6|Exon
11:44326346-44326426|TCGA_hotGene	0.251126	0.178105	7.81214	3.81823e-11	1.83127e-09	14.3347	11	44326346	44326426	TCGA_hotGene	ALX4|Intron
7:27241865-27242103|TCGA_LUCA|TCGA_panCancer	0.250233	0.216144	8.55609	1.60385e-12	1.49788e-10	17.4969	7	27241865	27242103	TCGA_LUCA|TCGA_panCancer	HOXA13|Promoter,HOTTIP|Exon
15:68121677-68121710|TCGA_panCancer	0.249939	0.280133	7.82894	3.55452e-11	1.71774e-09	14.406	15	68121677	68121710	TCGA_panCancer	SKOR1|Intron
20:25062282-25062390|TCGA_panCancer	0.249284	0.257502	9.07659	1.75514e-13	3.31562e-11	19.7077	20	25062282	25062390	TCGA_panCancer	VSX1|Exon
2:223177154-223177408|TCGA_panCancer	0.248774	0.205608	8.01332	1.62052e-11	9.63671e-10	15.1889	2	223177154	223177408	TCGA_panCancer	Intergenic
2:162280346-162280576|TCGA_panCancer	0.248569	0.195939	7.23061	4.51304e-10	1.28909e-08	11.8767	2	162280346	162280576	TCGA_panCancer	TBR1|Exon
4:81189655-81189672|NgPaper-ColonSpecific	0.248317	0.188625	8.00962	1.64631e-11	9.63671e-10	15.1732	4	81189655	81189672	NgPaper-ColonSpecific	FGF5|Intron,FGF5|Promoter
1:110611648-110611864|TCGA_panCancer	0.248312	0.210381	8.28466	5.09803e-12	3.71709e-10	16.3425	1	110611648	110611864	TCGA_panCancer	ALX3|Intron
20:25062504-25062615|TCGA_panCancer	0.247681	0.2642	8.93575	3.19072e-13	5.30425e-11	19.1102	20	25062504	25062615	TCGA_panCancer	VSX1|Promoter
10:102419143-102419229|TCGA_panCancer	0.247479	0.257348	9.40319	4.40522e-14	1.3802e-11	21.0903	10	102419143	102419229	TCGA_panCancer	Intergenic
7:121941923-121942179|TCGA_panCancer	0.247428	0.212252	7.3429	2.8049e-10	9.00019e-09	12.3496	7	121941923	121942179	TCGA_panCancer	FEZF1|Exon,FEZF1-AS1|Promoter
3:157821427-157821524|TCGA_panCancer	0.246566	0.235546	6.863	2.12714e-09	4.28105e-08	10.3368	3	157821427	157821524	TCGA_panCancer	SHOX2|Intron
19:52391141-52391310|TCGA_LUCA	0.246517	0.222944	8.59621	1.35199e-12	1.29169e-10	17.6675	19	52391141	52391310	TCGA_LUCA	ZNF577|Promoter,ZNF649-AS1|Promoter
12:115136293-115136355|TCGA_otherCancer	0.246484	0.246338	8.8525	4.54437e-13	6.1683e-11	18.7567	12	115136293	115136355	TCGA_otherCancer	Intergenic
12:43944761-43944984|LuShun_CCR-Erlotinib_resistance	0.245671	0.201287	9.76395	9.6397e-15	4.31133e-12	22.6111	12	43944761	43944984	LuShun_CCR-Erlotinib_resistance	ADAMTS20|Exon
1:50893642-50893808|TCGA_LUCA	0.24556	0.200381	7.58138	1.01919e-10	4.21467e-09	13.3569	1	50893642	50893808	TCGA_LUCA	Intergenic
13:100627329-100627466|TCGA_panCancer	0.245247	0.196386	7.25272	4.10996e-10	1.19867e-08	11.9697	13	100627329	100627466	TCGA_panCancer	Intergenic
5:16179831-16179935|TCGA_LUCA|TCGA_COADREAD|TCGA_panCancer	0.244778	0.187683	6.76155	3.25593e-09	6.16599e-08	9.91455	5	16179831	16179935	TCGA_LUCA|TCGA_COADREAD|TCGA_panCancer	MARCH11|Promoter
2:162283974-162284141|TCGA_panCancer	0.244373	0.286989	8.94689	3.04325e-13	5.16235e-11	19.1575	2	162283974	162284141	TCGA_panCancer	Intergenic
11:31826553-31826745|TCGA_panCancer	0.244318	0.1948	7.91235	2.49176e-11	1.33623e-09	14.7601	11	31826553	31826745	TCGA_panCancer	PAX6|Promoter,PAX6|Intron
6:152957079-152957177|CRCpan_cellline	0.244094	0.271874	9.71179	1.20016e-14	4.75033e-12	22.3917	6	152957079	152957177	CRCpan_cellline	SYNE1|Intron
9:126777785-126777832|TCGA_panCancer	0.243874	0.317432	8.90208	3.6812e-13	5.56329e-11	18.9673	9	126777785	126777832	TCGA_panCancer	LHX2|Exon
12:130823681-130823754|NgPaper-ColonSpecific	0.243675	0.232545	7.65929	7.31764e-11	3.23533e-09	13.6868	12	130823681	130823754	NgPaper-ColonSpecific	PIWIL1|Intron
1:91190449-91190716|TCGA_panCancer	0.243548	0.261683	9.80779	8.0195e-15	3.92106e-12	22.7953	1	91190449	91190716	TCGA_panCancer	Intergenic
1:197888842-197889055|TCGA_panCancer	0.243455	0.244514	8.01285	1.62374e-11	9.63671e-10	15.187	1	197888842	197889055	TCGA_panCancer	LHX9|Intron
7:27196400-27196536|TCGA_panCancer|TCGA_LUCA	0.243043	0.157092	7.65092	7.58291e-11	3.27394e-09	13.6513	7	27196400	27196536	TCGA_panCancer|TCGA_LUCA	HOXA7|Promoter
1:156815388-156815433|TCGA_BRCA	0.242818	0.232002	6.93995	1.53913e-09	3.41864e-08	10.658	1	156815388	156815433	TCGA_BRCA	INSRR|Exon,NTRK1|Intron
14:57283937-57284651|TCGA_LUCA|TCGA_panCancer	0.242388	0.173343	7.70505	6.02334e-11	2.76608e-09	13.8806	14	57283937	57284651	TCGA_LUCA|TCGA_panCancer	OTX2-AS1|Intron
3:157821797-157821934|TCGA_LUCA	0.241326	0.191544	6.4967	9.83784e-09	1.50452e-07	8.81874	3	157821797	157821934	TCGA_LUCA	SHOX2|Intron
3:170303040-170303062|TCGA_panCancer	0.240886	0.32479	6.49938	9.72862e-09	1.49472e-07	8.8298	3	170303040	170303062	TCGA_panCancer	LOC101928583|Intron,SLC7A14|Intron
6:36808533-36808653|CRCpan_cellline	0.240471	0.321981	8.66255	1.01934e-12	1.08625e-10	17.9496	6	36808533	36808653	CRCpan_cellline	CPNE5|Promoter
8:55379833-55380155|TCGA_LUCA	0.240284	0.169135	7.47304	1.6149e-10	5.7858e-09	12.8988	8	55379833	55380155	TCGA_LUCA	Intergenic
13:79170131-79170391|TCGA_panCancer	0.240281	0.193318	6.99212	1.23557e-09	2.83704e-08	10.8761	13	79170131	79170391	TCGA_panCancer	RNF219-AS1|Intron
3:157821982-157822164|TCGA_LUCA	0.239926	0.427386	8.19418	7.49681e-12	5.14987e-10	15.9577	3	157821982	157822164	TCGA_LUCA	SHOX2|Intron
1:91183056-91183127|TCGA_panCancer	0.239824	0.414175	8.86159	4.3722e-13	6.15962e-11	18.7953	1	91183056	91183127	TCGA_panCancer	BARHL2|Promoter
6:78172187-78172208|TCGA_otherCancer	0.239618	0.342256	7.95202	2.10426e-11	1.18984e-09	14.9285	6	78172187	78172208	TCGA_otherCancer	HTR1B|Exon
1:63785696-63785939|TCGA_panCancer|TCGA_BRCA	0.239595	0.23311	8.38906	3.26715e-12	2.6624e-10	16.7865	1	63785696	63785939	TCGA_panCancer|TCGA_BRCA	LINC00466|Promoter,FOXD3|Promoter
1:165323519-165323748|CRCpan_patient	0.23955	0.199948	8.99155	2.51767e-13	4.54932e-11	19.347	1	165323519	165323748	CRCpan_patient	LMX1A|Intron
12:85673195-85673431|TCGA_panCancer	0.239516	0.227706	7.38027	2.39397e-10	7.92776e-09	12.5071	12	85673195	85673431	TCGA_panCancer	ALX1|Promoter
1:91195128-91195278|TCGA_panCancer	0.239403	0.17877	8.05608	1.35058e-11	8.31554e-10	15.3706	1	91195128	91195278	TCGA_panCancer	Intergenic
2:45240406-45240732|CRCpan_patient	0.239354	0.225262	8.32935	4.21376e-12	3.27334e-10	16.5326	2	45240406	45240732	CRCpan_patient	Intergenic
7:35293583-35293765|TCGA_panCancer	0.238969	0.16611	7.54676	1.18073e-10	4.62935e-09	13.2105	7	35293583	35293765	TCGA_panCancer	TBX20|Promoter
12:128751870-128752145|TCGA_panCancer	0.238863	0.166269	6.85133	2.23406e-09	4.46382e-08	10.2882	12	128751870	128752145	TCGA_panCancer	TMEM132C|Promoter
2:5833347-5833487|NgPaper-ColonSpecific	0.238845	0.163465	6.9059	1.77618e-09	3.80506e-08	10.5158	2	5833347	5833487	NgPaper-ColonSpecific	LINC01248|Promoter,SOX11|Exon
16:66613028-66613126|CRCpan_patient	0.238636	0.192719	8.59829	1.34006e-12	1.29169e-10	17.6764	16	66613028	66613126	CRCpan_patient	CMTM2|Promoter,CKLF-CMTM1|Exon,CMTM1|Exon
1:6515286-6515344|NgPaper-ColonSpecific	0.23833	0.15417	6.10306	4.99773e-08	5.74567e-07	7.21138	1	6515286	6515344	NgPaper-ColonSpecific	ESPN|Intron
5:76924020-76924099|TCGA_panCancer	0.238107	0.22945	8.67638	9.61097e-13	1.04705e-10	18.0084	5	76924020	76924099	TCGA_panCancer	Intergenic
2:45169882-45170065|LuShun_CCR-Erlotinib_resistance	0.23789	0.208432	7.3656	2.54763e-10	8.30428e-09	12.4453	2	45169882	45170065	LuShun_CCR-Erlotinib_resistance	SIX3-AS1|Promoter,SIX3|Exon
11:31848483-31848687|TCGA_panCancer	0.237829	0.192774	7.50573	1.40558e-10	5.2865e-09	13.037	11	31848483	31848687	TCGA_panCancer	PAUPAR|Promoter,DKFZp686K1684|Intron
14:26674197-26674232|TCGA_BRCA	0.237728	0.26034	7.33317	2.92301e-10	9.13384e-09	12.3086	14	26674197	26674232	TCGA_BRCA	Intergenic
11:31840655-31840868|TCGA_panCancer	0.237331	0.224669	7.50432	1.41401e-10	5.29427e-09	13.031	11	31840655	31840868	TCGA_panCancer	DKFZp686K1684|Intron,PAX6|Promoter
3:137484044-137484163|TCGA_panCancer	0.237148	0.191725	8.69671	8.81452e-13	9.90085e-11	18.0948	3	137484044	137484163	TCGA_panCancer	SOX14|Exon
6:27235699-27235940|TCGA_panCancer	0.237051	0.235021	8.75425	6.90072e-13	8.19411e-11	18.3393	6	27235699	27235940	TCGA_panCancer	Intergenic
1:67217945-67218003|TCGA_otherCancer	0.236404	0.186599	7.04402	9.92761e-10	2.41989e-08	11.0934	1	67217945	67218003	TCGA_otherCancer	TCTEX1D1|Promoter
12:66122908-66123048|CRCpan_patient	0.236236	0.170328	6.80138	2.75508e-09	5.33805e-08	10.0802	12	66122908	66123048	CRCpan_patient	Intergenic
2:223163170-223163359|TCGA_panCancer	0.236191	0.181176	6.74243	3.52743e-09	6.53573e-08	9.83512	2	223163170	223163359	TCGA_panCancer	PAX3|Promoter,CCDC140|Promoter
13:79170422-79170474|TCGA_panCancer	0.236074	0.246215	6.60563	6.2492e-09	1.03679e-07	9.26823	13	79170422	79170474	TCGA_panCancer	RNF219-AS1|Intron
5:134880231-134880493|CRCpan_cellline	0.234952	0.232644	9.13771	1.35451e-13	2.96282e-11	19.9668	5	134880231	134880493	CRCpan_cellline	Intergenic
13:79161062-79161180|CRCpan_patient	0.234845	0.250139	8.30752	4.62477e-12	3.46316e-10	16.4397	13	79161062	79161180	CRCpan_patient	RNF219-AS1|Intron
13:100627170-100627319|TCGA_panCancer	0.234657	0.238148	7.28921	3.52154e-10	1.05291e-08	12.1233	13	100627170	100627319	TCGA_panCancer	ZIC5|Promoter
1:91182923-91183064|TCGA_panCancer	0.234548	0.268428	8.84212	4.74942e-13	6.1683e-11	18.7126	1	91182923	91183064	TCGA_panCancer	BARHL2|Promoter
5:170742447-170742655|TCGA_LUCA	0.234361	0.169585	7.16776	5.88743e-10	1.60447e-08	11.6125	5	170742447	170742655	TCGA_LUCA	Intergenic
14:57278833-57278891|CRCpan_patient	0.234344	0.150848	6.28927	2.32366e-08	3.01786e-07	7.96822	14	57278833	57278891	CRCpan_patient	OTX2|Promoter,OTX2-AS1|Promoter
17:48042644-48042776|TCGA_panCancer	0.234201	0.211287	8.02279	1.5564e-11	9.4429e-10	15.2292	17	48042644	48042776	TCGA_panCancer	Intergenic
15:68121392-68121669|TCGA_panCancer	0.233861	0.177406	7.10925	7.53849e-10	1.96426e-08	11.3668	15	68121392	68121669	TCGA_panCancer	SKOR1|Exon
6:6004038-6004229|TCGA_panCancer|TCGA_LUCA	0.233484	0.156504	8.08615	1.1881e-11	7.71522e-10	15.4985	6	6004038	6004229	TCGA_panCancer|TCGA_LUCA	NRN1|Promoter,NRN1|Intron
12:66122956-66123133|TCGA_COADREAD	0.233476	0.182614	6.92154	1.66306e-09	3.61868e-08	10.5811	12	66122956	66123133	TCGA_COADREAD	Intergenic
2:105460258-105460405|TCGA_panCancer	0.233388	0.191882	7.29195	3.48085e-10	1.04762e-08	12.1349	2	105460258	105460405	TCGA_panCancer	LINC01158|Intron
14:57265286-57265422|TCGA_panCancer	0.232687	0.22458	8.67422	9.69956e-13	1.04705e-10	17.9992	14	57265286	57265422	TCGA_panCancer	Intergenic
13:100643307-100643427|TCGA_panCancer	0.232607	0.186635	6.97807	1.31091e-09	2.98181e-08	10.8173	13	100643307	100643427	TCGA_panCancer	Intergenic
13:112758571-112758791|TCGA_COADREAD|TCGA_panCancer	0.232293	0.166246	6.7592	3.28807e-09	6.21146e-08	9.9048	13	112758571	112758791	TCGA_COADREAD|TCGA_panCancer	LINC00403|Intron,LINC00403|Promoter
3:32860613-32860641|TCGA_panCancer	0.231696	0.517972	6.17875	3.66337e-08	4.40028e-07	7.51821	3	32860613	32860641	TCGA_panCancer	TRIM71|Intron
5:170743389-170743487|TCGA_panCancer	0.231639	0.157976	6.52453	8.76219e-09	1.36644e-07	8.93341	5	170743389	170743487	TCGA_panCancer	Intergenic
12:54321679-54321777|TCGA_COADREAD	0.231068	0.227898	8.81748	5.27384e-13	6.64185e-11	18.608	12	54321679	54321777	TCGA_COADREAD	Intergenic
8:145106376-145106468|CRCpan_cellline	0.230919	0.14076	5.3497	1.03247e-06	7.5812e-06	4.23025	8	145106376	145106468	CRCpan_cellline	OPLAH|Intron
4:41882446-41882552|TCGA_panCancer	0.230695	0.211046	9.10959	1.52595e-13	3.08922e-11	19.8476	4	41882446	41882552	TCGA_panCancer	LINC00682|Exon
7:27205447-27205678|TCGA_panCancer|TCGA_LUCA	0.230529	0.193926	7.11954	7.2179e-10	1.89259e-08	11.41	7	27205447	27205678	TCGA_panCancer|TCGA_LUCA	HOXA10-AS|Promoter,HOXA9|Promoter,HOXA10-HOXA9|Intron
7:155258665-155258676|TCGA_LUCA	0.230442	0.236431	5.44778	7.01306e-07	5.43267e-06	4.60983	7	155258665	155258676	TCGA_LUCA	Intergenic
16:29796567-29796717|NgPaper-ColonSpecific	0.230401	0.260803	8.29581	4.8613e-12	3.60778e-10	16.3899	16	29796567	29796717	NgPaper-ColonSpecific	Intergenic
17:70114148-70114295|CRCpan_patient	0.230155	0.173711	5.58261	4.10464e-07	3.47842e-06	5.13617	17	70114148	70114295	CRCpan_patient	SOX9-AS1|Promoter,SOX9-AS1|Intron,SOX9|Promoter
3:172166505-172166679|TCGA_LUCA	0.230103	0.178041	6.76662	3.18737e-09	6.07647e-08	9.93565	3	172166505	172166679	TCGA_LUCA	GHSR|Promoter
14:57278183-57278357|TCGA_panCancer	0.230021	0.193756	8.06462	1.3023e-11	8.26316e-10	15.4069	14	57278183	57278357	TCGA_panCancer	OTX2|Promoter,OTX2-AS1|Promoter
14:57279314-57279434|TCGA_panCancer	0.229975	0.262572	7.34162	2.82018e-10	9.00019e-09	12.3442	14	57279314	57279434	TCGA_panCancer	OTX2|Promoter,OTX2-AS1|Promoter
12:130823619-130823681|NgPaper-ColonSpecific	0.229821	0.217112	7.28491	3.58616e-10	1.06458e-08	12.1052	12	130823619	130823681	NgPaper-ColonSpecific	PIWIL1|Intron
11:31826267-31826497|TCGA_panCancer	0.229726	0.195343	7.28623	3.56614e-10	1.06243e-08	12.1108	11	31826267	31826497	TCGA_panCancer	PAX6|Promoter,PAX6|Intron
1:50893483-50893648|TCGA_LUCA	0.229511	0.180728	7.13111	6.87358e-10	1.83119e-08	11.4586	1	50893483	50893648	TCGA_LUCA	Intergenic
8:70946886-70946996|TCGA_LUCA	0.229073	0.194398	7.89231	2.71371e-11	1.40977e-09	14.675	8	70946886	70946996	TCGA_LUCA	Intergenic
1:119550647-119550765|TCGA_LUCA	0.228738	0.212387	6.17514	3.71812e-08	4.4596e-07	7.50355	1	119550647	119550765	TCGA_LUCA	Intergenic
4:41882559-41882704|TCGA_panCancer	0.228686	0.187409	7.92152	2.39629e-11	1.30183e-09	14.799	4	41882559	41882704	TCGA_panCancer	LINC00682|Exon
2:186603388-186603479|TCGA_panCancer	0.228522	0.317178	6.24447	2.79522e-08	3.51495e-07	7.78554	2	186603388	186603479	TCGA_panCancer	FSIP2|Promoter,LOC101927196|Promoter,LOC101927196|Intron
11:31841422-31841697|TCGA_panCancer	0.228428	0.221348	7.74476	5.08669e-11	2.38873e-09	14.049	11	31841422	31841697	TCGA_panCancer	DKFZp686K1684|Intron,PAX6|Promoter
2:175199704-175199927|TCGA_LUCA	0.228201	0.21468	7.04012	1.00923e-09	2.4315e-08	11.077	2	175199704	175199927	TCGA_LUCA	SP9|Promoter
5:140753526-140753576|TCGA_panCancer	0.227916	0.419819	8.84379	4.7158e-13	6.1683e-11	18.7197	5	140753526	140753576	TCGA_panCancer	PCDHGB2|Intron,PCDHGB1|Intron,PCDHGA1|Intron,PCDHGA5|Intron,PCDHGA3|Intron,PCDHGA2|Intron,PCDHGA6|Promoter,PCDHGA4|Intron,PCDHGB3|Intron
14:57261438-57261511|TCGA_panCancer	0.227749	0.146155	6.92934	1.60939e-09	3.52961e-08	10.6137	14	57261438	57261511	TCGA_panCancer	Intergenic
3:157821523-157821703|TCGA_panCancer	0.227647	0.15127	6.27201	2.49519e-08	3.2205e-07	7.89779	3	157821523	157821703	TCGA_panCancer	SHOX2|Intron
2:175199508-175199700|TCGA_LUCA	0.22691	0.176001	6.38275	1.57864e-08	2.18695e-07	8.35062	2	175199508	175199700	TCGA_LUCA	SP9|Promoter
10:22765576-22765814|CRCpan_patient	0.226539	0.242879	8.05653	1.34798e-11	8.31554e-10	15.3726	10	22765576	22765814	CRCpan_patient	Intergenic
20:21501686-21501716|TCGA_panCancer	0.226209	0.227428	9.10232	1.57372e-13	3.08922e-11	19.8168	20	21501686	21501716	TCGA_panCancer	Intergenic
3:181413204-181413347|CRCpan_patient	0.226106	0.149042	4.51394	2.47811e-05	0.000112804	1.12897	3	181413204	181413347	CRCpan_patient	SOX2-OT|Intron
13:84453315-84453414|TCGA_BRCA	0.226095	0.235929	8.25353	5.82139e-12	4.08025e-10	16.2101	13	84453315	84453414	TCGA_BRCA	SLITRK1|Exon
15:89914419-89914639|TCGA_panCancer	0.225489	0.150643	5.98669	8.0409e-08	8.53588e-07	6.74194	15	89914419	89914639	TCGA_panCancer	MIR9-3HG|Intron
5:115152415-115152630|TCGA_panCancer	0.225297	0.14516	7.00136	1.1884e-09	2.74388e-08	10.9147	5	115152415	115152630	TCGA_panCancer	CDO1|Promoter
2:186603490-186603736|TCGA_panCancer	0.225187	0.188788	7.5601	1.11568e-10	4.47996e-09	13.2669	2	186603490	186603736	TCGA_panCancer	FSIP2|Promoter,LOC101927196|Promoter,LOC101927196|Intron
1:63795929-63796097|TCGA_panCancer	0.22484	0.1605	6.98075	1.2962e-09	2.95988e-08	10.8285	1	63795929	63796097	TCGA_panCancer	Intergenic
4:81189812-81189836|NgPaper-ColonSpecific	0.224468	0.162569	7.02257	1.08674e-09	2.58084e-08	11.0035	4	81189812	81189836	NgPaper-ColonSpecific	FGF5|Intron,FGF5|Promoter
14:61104474-61104669|NgPaper-LungSpecific	0.224382	0.183587	7.33512	2.89896e-10	9.09288e-09	12.3168	14	61104474	61104669	NgPaper-LungSpecific	SALRNA1|Promoter
12:133481379-133481647|CRCpan_patient	0.223783	0.170396	7.54076	1.2112e-10	4.72652e-09	13.1851	12	133481379	133481647	CRCpan_patient	Intergenic
8:70982408-70982450|TCGA_panCancer	0.223083	0.38113	6.79633	2.81409e-09	5.4397e-08	10.0592	8	70982408	70982450	TCGA_panCancer	PRDM14|Intron
12:62584939-62585082|NgPaper-ColonSpecific	0.223049	0.13648	6.75181	3.39154e-09	6.3589e-08	9.87408	12	62584939	62585082	NgPaper-ColonSpecific	FAM19A2|Exon
3:181414268-181414279|TCGA_LUCA	0.222842	0.286801	6.37181	1.65184e-08	2.27696e-07	8.30578	3	181414268	181414279	TCGA_LUCA	SOX2-OT|Intron
17:46796741-46796986|TCGA_LUCA	0.222807	0.185253	8.76566	6.5739e-13	7.91916e-11	18.3878	17	46796741	46796986	TCGA_LUCA	Intergenic
18:74962307-74962537|TCGA_panCancer	0.222701	0.147127	8.36283	3.65354e-12	2.89222e-10	16.675	18	74962307	74962537	TCGA_panCancer	GALR1|Promoter
1:197888726-197888845|TCGA_panCancer	0.222506	0.171924	7.42205	2.00514e-10	6.91565e-09	12.6835	1	197888726	197888845	TCGA_panCancer	LHX9|Intron
3:129693495-129693641|TCGA_panCancer	0.222456	0.141046	7.00408	1.17485e-09	2.72016e-08	10.9261	3	129693495	129693641	TCGA_panCancer	TRH|Promoter
7:27195789-27195939|TCGA_LUCA	0.222278	0.140766	6.59925	6.41793e-09	1.06055e-07	9.24184	7	27195789	27195939	TCGA_LUCA	HOXA7|Promoter
2:105478773-105478821|CRCpan_patient	0.222208	0.284489	7.4737	1.6104e-10	5.7858e-09	12.9016	2	105478773	105478821	CRCpan_patient	Intergenic
1:63791831-63791937|TCGA_LUCA	0.221521	0.299687	8.62356	1.20338e-12	1.21084e-10	17.7838	1	63791831	63791937	TCGA_LUCA	FOXD3-AS1|Promoter
14:57274876-57275067|TCGA_LUCA|TCGA_panCancer	0.221391	0.177827	6.92056	1.66995e-09	3.62418e-08	10.577	14	57274876	57275067	TCGA_LUCA|TCGA_panCancer	OTX2|Promoter,OTX2|Intron
11:44325653-44325966|CRCpan_patient	0.221364	0.193913	6.91835	1.68554e-09	3.64848e-08	10.5678	11	44325653	44325966	CRCpan_patient	ALX4|Intron
8:77586354-77586445|TCGA_BRCA	0.221292	0.264054	6.02991	6.74104e-08	7.37257e-07	6.91595	8	77586354	77586445	TCGA_BRCA	ZFHX4-AS1|Intron
18:76740580-76740799|NgPaper-ColonSpecific	0.220872	0.164521	7.33606	2.8875e-10	9.09288e-09	12.3207	18	76740580	76740799	NgPaper-ColonSpecific	SALL3|Promoter
6:100912760-100913044|TCGA_panCancer	0.22083	0.165474	7.64583	7.74878e-11	3.31999e-09	13.6298	6	100912760	100913044	TCGA_panCancer	SIM1|Promoter
11:58672728-58672739|TCGA_panCancer	0.220675	0.210988	6.65553	5.07399e-09	8.84171e-08	9.47469	11	58672728	58672739	TCGA_panCancer	Intergenic
14:57278377-57278388|TCGA_panCancer	0.220618	0.525934	9.70051	1.25845e-14	4.75465e-12	22.3442	14	57278377	57278388	TCGA_panCancer	OTX2|Promoter,OTX2-AS1|Promoter
13:100641485-100641566|TCGA_panCancer	0.220046	0.184304	6.73456	3.64554e-09	6.68913e-08	9.80246	13	100641485	100641566	TCGA_panCancer	Intergenic
14:103740189-103740207|TCGA_otherCancer	0.219873	0.199001	6.32606	1.99605e-08	2.65459e-07	8.11852	14	103740189	103740207	TCGA_otherCancer	Intergenic
13:112759546-112759905|TCGA_panCancer|TCGA_COADREAD	0.219779	0.170623	7.55816	1.12492e-10	4.49535e-09	13.2587	13	112759546	112759905	TCGA_panCancer|TCGA_COADREAD	LINC00403|Intron,LINC00403|Promoter
13:100641936-100642144|TCGA_LUCA	0.219605	0.173491	5.90494	1.12135e-07	1.12704e-06	6.41389	13	100641936	100642144	TCGA_LUCA	Intergenic
2:223163371-223163495|TCGA_panCancer	0.219544	0.198787	6.83812	2.36149e-09	4.68466e-08	10.2331	2	223163371	223163495	TCGA_panCancer	PAX3|Promoter,CCDC140|Intron
2:162283540-162283604|TCGA_panCancer	0.219502	0.176524	6.44455	1.22175e-08	1.79738e-07	8.60426	2	162283540	162283604	TCGA_panCancer	Intergenic
19:52390997-52391135|TCGA_LUCA	0.219345	0.194276	8.44628	2.56032e-12	2.24015e-10	17.0299	19	52390997	52391135	TCGA_LUCA	ZNF577|Promoter,ZNF649-AS1|Promoter
8:95246364-95246449|TCGA_panCancer	0.219318	0.338618	6.84672	2.27772e-09	4.54015e-08	10.269	8	95246364	95246449	TCGA_panCancer	Intergenic
2:80530100-80530240|TCGA_panCancer	0.218749	0.208553	10.8832	9.23141e-17	9.59143e-14	27.2686	2	80530100	80530240	TCGA_panCancer	CTNNA2|Promoter,CTNNA2|Intron,LRRTM1|Exon
22:28838964-28839179|TCGA_BRCA	0.218573	0.136156	7.1862	5.4457e-10	1.50882e-08	11.69	22	28838964	28839179	TCGA_BRCA	TTC28|Intron
10:101295820-101295853|TCGA_LUCA	0.218416	0.247966	7.49013	1.50184e-10	5.54812e-09	12.971	10	101295820	101295853	TCGA_LUCA	NKX2-3|Exon
14:57278558-57278657|CRCpan_patient	0.218176	0.172709	7.84525	3.31606e-11	1.63233e-09	14.4752	14	57278558	57278657	CRCpan_patient	OTX2|Promoter,OTX2-AS1|Promoter
14:57277990-57278240|TCGA_panCancer	0.21784	0.189681	7.46215	1.69133e-10	5.99216e-09	12.8528	14	57277990	57278240	TCGA_panCancer	OTX2|Promoter,OTX2-AS1|Promoter
11:44332908-44332919|TCGA_hotGene	0.217678	0.336923	6.59128	6.63479e-09	1.08619e-07	9.20891	11	44332908	44332919	TCGA_hotGene	ALX4|Promoter
1:110610725-110610960|CRCpan_patient	0.217138	0.229752	7.85282	3.21082e-11	1.5981e-09	14.5074	1	110610725	110610960	CRCpan_patient	ALX3|Intron
3:62355785-62355991|TCGA_panCancer	0.217116	0.20858	7.2558	4.05664e-10	1.18728e-08	11.9827	3	62355785	62355991	TCGA_panCancer	FEZF2|Exon
20:21502996-21503193|TCGA_LUCA	0.216904	0.15284	6.15531	4.03369e-08	4.78972e-07	7.42307	20	21502996	21503193	TCGA_LUCA	Intergenic
14:57264744-57264925|TCGA_panCancer	0.216752	0.176654	7.05191	9.60271e-10	2.36414e-08	11.1264	14	57264744	57264925	TCGA_panCancer	Intergenic
20:25062604-25062732|TCGA_panCancer	0.216521	0.21048	7.92438	2.36723e-11	1.29482e-09	14.8112	20	25062604	25062732	TCGA_panCancer	VSX1|Promoter
6:100067028-100067124|NgPaper-ColonSpecific	0.216002	0.181324	8.02339	1.55243e-11	9.4429e-10	15.2317	6	100067028	100067124	NgPaper-ColonSpecific	Intergenic
6:108490971-108491056|TCGA_panCancer	0.215803	0.220586	7.56674	1.0846e-10	4.4192e-09	13.295	6	108490971	108491056	TCGA_panCancer	NR2E1|Intron
11:44326255-44326326|TCGA_hotGene	0.215651	0.210309	6.89518	1.85807e-09	3.89664e-08	10.4711	11	44326255	44326326	TCGA_hotGene	ALX4|Intron
19:38747341-38747367|TCGA_otherCancer	0.215553	0.231495	6.7465	3.46772e-09	6.44826e-08	9.85205	19	38747341	38747367	TCGA_otherCancer	PPP1R14A|Promoter
5:1444686-1444837|CRCpan_cellline	0.215335	0.195413	6.75144	3.39672e-09	6.3589e-08	9.87256	5	1444686	1444837	CRCpan_cellline	SLC6A3|Intron
22:42679329-42679450|TCGA_BRCA	0.215293	0.235257	8.37406	3.48277e-12	2.81056e-10	16.7227	22	42679329	42679450	TCGA_BRCA	TCF20|Promoter
14:60952459-60952560|TCGA_otherCancer	0.215284	0.169203	7.8112	3.83351e-11	1.83127e-09	14.3308	14	60952459	60952560	TCGA_otherCancer	C14orf39|Promoter
3:137483853-137484033|TCGA_panCancer	0.21519	0.162653	7.68242	6.632e-11	2.96372e-09	13.7848	3	137483853	137484033	TCGA_panCancer	SOX14|Exon
14:57264918-57265091|TCGA_panCancer	0.215171	0.157837	6.77391	3.09156e-09	5.90736e-08	9.96592	14	57264918	57265091	TCGA_panCancer	Intergenic
17:48042446-48042618|TCGA_panCancer	0.215077	0.157049	6.83523	2.39032e-09	4.73056e-08	10.2211	17	48042446	48042618	TCGA_panCancer	Intergenic
14:61104688-61104702|NgPaper-LungSpecific	0.214902	0.132138	6.9777	1.31297e-09	2.98181e-08	10.8158	14	61104688	61104702	NgPaper-LungSpecific	SALRNA1|Promoter
6:6004226-6004298|TCGA_panCancer|TCGA_LUCA	0.214727	0.199891	8.15106	9.00937e-12	6.08828e-10	15.7744	6	6004226	6004298	TCGA_panCancer|TCGA_LUCA	NRN1|Promoter,NRN1|Intron
8:105479201-105479389|TCGA_panCancer	0.213416	0.172191	6.1425	4.25159e-08	4.99141e-07	7.37109	8	105479201	105479389	TCGA_panCancer	DPYS|Promoter
22:28839493-28839504|TCGA_BRCA	0.212787	0.144081	7.24667	4.21648e-10	1.22543e-08	11.9443	22	28839493	28839504	TCGA_BRCA	TTC28|Intron
10:99532042-99532053|TCGA_BRCA	0.212562	0.417279	4.74767	1.04306e-05	5.46561e-05	1.96974	10	99532042	99532053	TCGA_BRCA	SFRP5|Promoter
2:237073011-237073170|TCGA_panCancer	0.212453	0.166316	7.51037	1.37815e-10	5.23067e-09	13.0566	2	237073011	237073170	TCGA_panCancer	Intergenic
5:5139691-5139702|TCGA_COADREAD	0.212408	0.199141	6.42931	1.30154e-08	1.90131e-07	8.54164	5	5139691	5139702	TCGA_COADREAD	ADAMTS16|Promoter,CTD-2297D10.2|Promoter
9:96108592-96108718|NgPaper-LungSpecific	0.211891	0.178968	5.28905	1.30974e-06	9.3207e-06	3.99699	9	96108592	96108718	NgPaper-LungSpecific	C9orf129|Promoter
15:89914309-89914426|TCGA_panCancer	0.211691	0.161287	6.87712	2.00463e-09	4.10405e-08	10.3957	15	89914309	89914426	TCGA_panCancer	MIR9-3HG|Intron
2:45169746-45169879|LuShun_CCR-Erlotinib_resistance	0.211389	0.176384	6.91006	1.74534e-09	3.75836e-08	10.5332	2	45169746	45169879	LuShun_CCR-Erlotinib_resistance	SIX3-AS1|Promoter,SIX3|Exon
5:50685351-50685499|CRCpan_cellline	0.211183	0.162286	6.49442	9.93143e-09	1.51468e-07	8.80937	5	50685351	50685499	CRCpan_cellline	ISL1|Exon
3:62356074-62356437|TCGA_panCancer	0.211147	0.161514	6.41709	1.3692e-08	1.97927e-07	8.49148	3	62356074	62356437	TCGA_panCancer	FEZF2|Intron
3:129693339-129693443|TCGA_panCancer	0.211112	0.142252	7.4091	2.1184e-10	7.24615e-09	12.6288	3	129693339	129693443	TCGA_panCancer	TRH|Promoter
5:72715568-72715820|TCGA_LUCA	0.211007	0.159969	7.3247	3.02986e-10	9.38773e-09	12.2729	5	72715568	72715820	TCGA_LUCA	Intergenic
8:145925814-145925880|TCGA_panCancer	0.210999	0.228566	6.36047	1.73122e-08	2.36676e-07	8.25934	8	145925814	145925880	TCGA_panCancer	Intergenic
1:180204294-180204391|TCGA_BRCA	0.210886	0.194968	6.88368	1.95011e-09	4.01222e-08	10.4231	1	180204294	180204391	TCGA_BRCA	LHX4|Intron
15:53097898-53098005|TCGA_LUCA	0.210815	0.188897	6.93706	1.55796e-09	3.44408e-08	10.6459	15	53097898	53098005	TCGA_LUCA	Intergenic
8:72468786-72468857|TCGA_panCancer	0.210162	0.194335	6.59938	6.41437e-09	1.06055e-07	9.24238	8	72468786	72468857	TCGA_panCancer	Intergenic
14:69726095-69726123|CRCpan_patient	0.210134	0.241596	8.62245	1.2091e-12	1.21084e-10	17.7791	14	69726095	69726123	CRCpan_patient	GALNT16|Promoter
20:644285-644476|TCGA_panCancer	0.209887	0.140879	7.33064	2.95461e-10	9.19803e-09	12.2979	20	644285	644476	TCGA_panCancer	SCRT2|Exon
2:176947916-176948009|TCGA_panCancer	0.209868	0.150692	6.32806	1.97959e-08	2.64115e-07	8.12671	2	176947916	176948009	TCGA_panCancer	EVX2|Intron
1:119543303-119543459|TCGA_panCancer	0.209853	0.182402	6.30889	2.14282e-08	2.83165e-07	8.04835	1	119543303	119543459	TCGA_panCancer	LOC105378933|Exon
6:108490734-108490923|TCGA_panCancer	0.209647	0.1829	6.67788	4.6213e-09	8.06981e-08	9.56732	6	108490734	108490923	TCGA_panCancer	NR2E1|Intron
1:63795760-63795890|TCGA_panCancer	0.209541	0.195575	7.10301	7.73978e-10	2.00414e-08	11.3406	1	63795760	63795890	TCGA_panCancer	Intergenic
16:66612784-66612979|CRCpan_patient	0.209502	0.234134	7.38225	2.37393e-10	7.92453e-09	12.5155	16	66612784	66612979	CRCpan_patient	CMTM2|Promoter,CKLF-CMTM1|Exon,CMTM1|Exon
6:99295928-99295939|CRCpan_cellline	0.209403	0.224626	5.22513	1.68106e-06	1.15384e-05	3.75241	6	99295928	99295939	CRCpan_cellline	Intergenic
3:170137565-170137720|CRCpan_patient|TCGA_panCancer	0.209301	0.157198	6.39456	1.50324e-08	2.12499e-07	8.39905	3	170137565	170137720	CRCpan_patient|TCGA_panCancer	CLDN11|Promoter,CLDN11|Intron
9:842625-842775|TCGA_otherCancer	0.209274	0.209554	7.88625	2.78472e-11	1.4288e-09	14.6493	9	842625	842775	TCGA_otherCancer	DMRT1|Intron
4:41882946-41882969|TCGA_panCancer	0.208992	0.144772	5.82468	1.55226e-07	1.47963e-06	6.09335	4	41882946	41882969	TCGA_panCancer	LINC00682|Intron
11:32454835-32454993|TCGA_panCancer	0.208829	0.188061	7.85637	3.16272e-11	1.58365e-09	14.5224	11	32454835	32454993	TCGA_panCancer	WT1|Promoter,WT1|Intron,WT1-AS|Promoter
14:57270968-57271173|TCGA_panCancer	0.208793	0.163076	6.42354	1.33309e-08	1.93717e-07	8.51794	14	57270968	57271173	TCGA_panCancer	OTX2|Exon,OTX2|Intron
7:27244668-27244729|TCGA_panCancer	0.208711	0.256612	6.7886	2.90686e-09	5.606e-08	10.027	7	27244668	27244729	TCGA_panCancer	HOTTIP|Exon
1:119528464-119528556|TCGA_panCancer	0.208644	0.333466	7.36682	2.53439e-10	8.29365e-09	12.4504	1	119528464	119528556	TCGA_panCancer	TBX15|Intron
2:73147307-73147444|CRCpan_patient	0.208634	0.176876	7.04655	9.82249e-10	2.40131e-08	11.1039	2	73147307	73147444	CRCpan_patient	EMX1|Intron
2:98963654-98963693|TCGA_COADREAD	0.208605	0.21456	8.25758	5.72174e-12	4.08025e-10	16.2273	2	98963654	98963693	TCGA_COADREAD	CNGA3|Intron
1:20669760-20669934|NgPaper-ColonSpecific	0.208537	0.263383	7.89611	2.67015e-11	1.39587e-09	14.6911	1	20669760	20669934	NgPaper-ColonSpecific	VWA5B1|Exon
1:170630301-170630403|TCGA_panCancer	0.208471	0.238611	7.54761	1.17649e-10	4.62935e-09	13.214	1	170630301	170630403	TCGA_panCancer	PRRX1|Promoter
16:22825948-22826123|TCGA_panCancer	0.208126	0.151547	6.24469	2.79266e-08	3.51495e-07	7.78644	16	22825948	22826123	TCGA_panCancer	HS3ST2|Promoter
13:100641594-100641817|TCGA_panCancer	0.208014	0.206105	7.04684	9.81032e-10	2.40131e-08	11.1052	13	100641594	100641817	TCGA_panCancer	Intergenic
1:197879610-197879808|TCGA_panCancer	0.207846	0.197058	7.05905	9.31798e-10	2.30509e-08	11.1563	1	197879610	197879808	TCGA_panCancer	LHX9|Promoter
7:158936555-158936872|CRCpan_cellline|TCGA_panCancer	0.20781	0.152691	7.18166	5.55128e-10	1.52789e-08	11.6709	7	158936555	158936872	CRCpan_cellline|TCGA_panCancer	VIPR2|Intron
1:91192306-91192603|TCGA_panCancer	0.207638	0.175269	8.00967	1.64592e-11	9.63671e-10	15.1734	1	91192306	91192603	TCGA_panCancer	Intergenic
3:138679240-138679532|TCGA_panCancer	0.207615	0.158036	6.91709	1.69448e-09	3.65832e-08	10.5625	3	138679240	138679532	TCGA_panCancer	Intergenic
2:71116147-71116358|TCGA_panCancer	0.207511	0.180109	5.47014	6.41899e-07	5.06443e-06	4.69676	2	71116147	71116358	TCGA_panCancer	LINC01143|Intron
5:172659575-172659800|NgPaper-LungSpecific	0.207371	0.14528	7.11063	7.49474e-10	1.959e-08	11.3726	5	172659575	172659800	NgPaper-LungSpecific	NKX2-5|Exon
2:74742626-74742700|TCGA_panCancer	0.207099	0.220732	6.90156	1.80887e-09	3.85522e-08	10.4977	2	74742626	74742700	TCGA_panCancer	TLX2|Intron
13:100643178-100643276|TCGA_panCancer	0.206576	0.272012	6.48888	1.01628e-08	1.54153e-07	8.78656	13	100643178	100643276	TCGA_panCancer	Intergenic
1:63787042-63787100|TCGA_BRCA	0.206479	0.337852	8.41953	2.86935e-12	2.4091e-10	16.9161	1	63787042	63787100	TCGA_BRCA	FOXD3-AS1|Exon,FOXD3|Promoter
12:66123163-66123298|TCGA_COADREAD	0.206308	0.160275	6.53214	8.48901e-09	1.33385e-07	8.96478	12	66123163	66123298	TCGA_COADREAD	Intergenic
1:91194669-91194839|TCGA_panCancer	0.206173	0.208782	8.11834	1.03578e-11	6.88749e-10	15.6353	1	91194669	91194839	TCGA_panCancer	Intergenic
1:91183439-91183598|TCGA_LUCA	0.205886	0.168732	7.40323	2.17175e-10	7.3982e-09	12.6041	1	91183439	91183598	TCGA_LUCA	BARHL2|Promoter
5:72678348-72678362|TCGA_panCancer	0.205662	0.438417	4.95058	4.84484e-06	2.86011e-05	2.71728	5	72678348	72678362	TCGA_panCancer	Intergenic
8:77585062-77585095|TCGA_panCancer	0.205649	0.345162	6.87542	2.01896e-09	4.12325e-08	10.3886	8	77585062	77585095	TCGA_panCancer	ZFHX4-AS1|Exon
14:29229118-29229555|TCGA_panCancer|CRCpan_patient	0.20561	0.179753	7.56948	1.07204e-10	4.38956e-09	13.3066	14	29229118	29229555	TCGA_panCancer|CRCpan_patient	FOXG1-AS1|Intron
20:25065034-25065045|TCGA_panCancer	0.205427	0.20667	7.45645	1.73269e-10	6.07686e-09	12.8288	20	25065034	25065045	TCGA_panCancer	VSX1|Promoter
10:101287578-101287679|CRCpan_patient|TCGA_panCancer	0.205317	0.360522	7.70998	5.89829e-11	2.7237e-09	13.9015	10	101287578	101287679	CRCpan_patient|TCGA_panCancer	LINC01475|Exon
3:147087195-147087332|TCGA_panCancer	0.205141	0.27066	8.01988	1.57583e-11	9.4915e-10	15.2168	3	147087195	147087332	TCGA_panCancer	Intergenic
2:45240399-45240410|CRCpan_patient	0.204925	0.447395	4.88246	6.27683e-06	3.54677e-05	2.46461	2	45240399	45240410	CRCpan_patient	Intergenic
1:50892985-50893136|TCGA_LUCA	0.204915	0.185474	6.58887	6.70184e-09	1.09441e-07	9.19895	1	50892985	50893136	TCGA_LUCA	Intergenic
1:110673289-110673344|TCGA_BRCA	0.204714	0.271033	7.35546	2.65947e-10	8.63498e-09	12.4025	1	110673289	110673344	TCGA_BRCA	Intergenic
1:91182138-91182661|TCGA_panCancer|CRCpan_patient	0.204706	0.178937	9.24064	8.75887e-14	2.08011e-11	20.4028	1	91182138	91182661	TCGA_panCancer|CRCpan_patient	BARHL2|Promoter
8:67873629-67873786|TCGA_panCancer	0.204581	0.139934	6.63678	5.48726e-09	9.40415e-08	9.39708	8	67873629	67873786	TCGA_panCancer	TCF24|Exon
10:130085325-130085374|TCGA_COADREAD	0.2045	0.151439	5.61544	3.6003e-07	3.10433e-06	5.26509	10	130085325	130085374	TCGA_COADREAD	LINC01163|Intron
11:32456995-32457061|TCGA_LUCA	0.204465	0.12634	5.26256	1.45271e-06	1.02529e-05	3.89545	11	32456995	32457061	TCGA_LUCA	WT1|Promoter,WT1-AS|Promoter
1:50893144-50893320|TCGA_LUCA	0.204217	0.148669	6.00824	7.36459e-08	7.98103e-07	6.82864	1	50893144	50893320	TCGA_LUCA	Intergenic
5:72732359-72732442|NgPaper-LungSpecific	0.204136	0.168227	7.22546	4.61254e-10	1.30851e-08	11.855	5	72732359	72732442	NgPaper-LungSpecific	Intergenic
1:62660570-62660594|TCGA_panCancer	0.203927	0.402109	7.21671	4.78652e-10	1.35325e-08	11.8182	1	62660570	62660594	TCGA_panCancer	L1TD1|Promoter
2:45168218-45168416|LuShun_CCR-Erlotinib_resistance	0.203825	0.206402	7.48571	1.53032e-10	5.60354e-09	12.9523	2	45168218	45168416	LuShun_CCR-Erlotinib_resistance	SIX3-AS1|Promoter,SIX3-AS1|Intron,SIX3|Promoter
15:89951961-89952043|TCGA_panCancer	0.203689	0.234183	7.20612	5.00586e-10	1.4057e-08	11.7737	15	89951961	89952043	TCGA_panCancer	Intergenic
12:114847523-114847613|TCGA_panCancer	0.202991	0.158222	6.61314	6.05643e-09	1.01558e-07	9.29928	12	114847523	114847613	TCGA_panCancer	TBX5|Promoter,TBX5-AS1|Exon
7:27244559-27244663|TCGA_panCancer	0.202789	0.13935	7.08497	8.35241e-10	2.12961e-08	11.265	7	27244559	27244663	TCGA_panCancer	HOTTIP|Exon
14:29235014-29235284|TCGA_panCancer	0.202737	0.187711	6.51328	9.18206e-09	1.42125e-07	8.88706	14	29235014	29235284	TCGA_panCancer	FOXG1-AS1|Promoter,FOXG1|Promoter
20:25062747-25062933|TCGA_panCancer	0.202574	0.153408	8.92602	3.32524e-13	5.41949e-11	19.0689	20	25062747	25062933	TCGA_panCancer	VSX1|Promoter
4:6665737-6666065|TCGA_panCancer	0.2025	0.185335	6.38644	1.5547e-08	2.17553e-07	8.36575	4	6665737	6666065	TCGA_panCancer	Intergenic
3:186490222-186490308|TCGA_LUCA	0.202422	0.147707	5.56592	4.38702e-07	3.6796e-06	5.07076	3	186490222	186490308	TCGA_LUCA	Intergenic
7:27213626-27213785|TCGA_LUCA	0.202329	0.165123	4.87174	6.53696e-06	3.67627e-05	2.425	7	27213626	27213785	TCGA_LUCA	HOXA10|Promoter,HOXA10|Intron,HOXA10-HOXA9|Intron
2:223163641-223163810|TCGA_panCancer	0.202037	0.168117	7.00598	1.16546e-09	2.70595e-08	10.9341	2	223163641	223163810	TCGA_panCancer	PAX3|Promoter,CCDC140|Intron
14:57265093-57265274|TCGA_panCancer	0.202023	0.140235	6.82599	2.4848e-09	4.89423e-08	10.1826	14	57265093	57265274	TCGA_panCancer	Intergenic
1:119531200-119531278|TCGA_panCancer|CRCpan_patient	0.201829	0.422234	9.09869	1.59813e-13	3.08922e-11	19.8014	1	119531200	119531278	TCGA_panCancer|CRCpan_patient	TBX15|Intron,TBX15|Promoter
1:119543177-119543301|TCGA_panCancer	0.201798	0.163614	6.19329	3.45087e-08	4.18739e-07	7.57726	1	119543177	119543301	TCGA_panCancer	LOC105378933|Exon
1:110611876-110611973|TCGA_panCancer	0.201425	0.221773	8.9734	2.71931e-13	4.80912e-11	19.27	1	110611876	110611973	TCGA_panCancer	ALX3|Intron
6:100060773-100060875|TCGA_panCancer	0.201411	0.370168	8.78516	6.05076e-13	7.39616e-11	18.4707	6	100060773	100060875	TCGA_panCancer	PRDM13|Intron
8:72468876-72469146|TCGA_panCancer	0.201309	0.147765	5.99071	7.91042e-08	8.40811e-07	6.75808	8	72468876	72469146	TCGA_panCancer	Intergenic
5:72594289-72594620|TCGA_panCancer	0.201202	0.178952	7.51627	1.34404e-10	5.12461e-09	13.0815	5	72594289	72594620	TCGA_panCancer	Intergenic
15:60287024-60287301|CRCpan_patient	0.201151	0.157221	6.49648	9.8467e-09	1.50452e-07	8.81785	15	60287024	60287301	CRCpan_patient	Intergenic
7:121956841-121957056|TCGA_panCancer	0.200973	0.205233	6.21825	3.11407e-08	3.84038e-07	7.67876	7	121956841	121957056	TCGA_panCancer	Intergenic
11:31821214-31821421|TCGA_panCancer	0.200739	0.17323	7.01209	1.13583e-09	2.65943e-08	10.9597	11	31821214	31821421	TCGA_panCancer	PAX6|Intron
1:91195327-91195382|TCGA_panCancer	0.200508	0.243197	7.66059	7.27724e-11	3.23467e-09	13.6923	1	91195327	91195382	TCGA_panCancer	Intergenic
5:170740500-170740727|TCGA_panCancer	0.200447	0.221355	6.6333	5.56776e-09	9.50291e-08	9.38265	5	170740500	170740727	TCGA_panCancer	Intergenic
1:47696740-47696936|TCGA_LUCA	0.200186	0.137322	7.14115	6.58812e-10	1.76647e-08	11.5007	1	47696740	47696936	TCGA_LUCA	TAL1|Promoter,TAL1|Intron
18:909079-909225|NgPaper-ColonSpecific	0.200037	0.185798	7.02874	1.05885e-09	2.52182e-08	11.0294	18	909079	909225	NgPaper-ColonSpecific	ADCYAP1|Intron
19:58220387-58220542|NgPaper-ColonSpecific	0.199892	0.146694	6.0968	5.12765e-08	5.87066e-07	7.18604	19	58220387	58220542	NgPaper-ColonSpecific	ZNF154|Promoter
14:57275111-57275419|TCGA_panCancer|TCGA_LUCA	0.199821	0.151524	7.33892	2.8526e-10	9.04994e-09	12.3328	14	57275111	57275419	TCGA_panCancer|TCGA_LUCA	OTX2|Promoter,OTX2|Intron
15:76630029-76630435|TCGA_panCancer|TCGA_LUCA	0.199685	0.199322	7.69979	6.15954e-11	2.80776e-09	13.8584	15	76630029	76630435	TCGA_panCancer|TCGA_LUCA	ISL2|Exon
6:108488362-108488436|CRCpan_cellline	0.199634	0.371864	7.29125	3.49123e-10	1.04762e-08	12.1319	6	108488362	108488436	CRCpan_cellline	NR2E1|Promoter,NR2E1|Intron
14:57279100-57279298|TCGA_panCancer	0.199633	0.15253	6.80385	2.72673e-09	5.29546e-08	10.0905	14	57279100	57279298	TCGA_panCancer	OTX2|Promoter,OTX2-AS1|Promoter
17:77722162-77722401|TCGA_BRCA	0.199546	0.157282	7.01792	1.10824e-09	2.60955e-08	10.9841	17	77722162	77722401	TCGA_BRCA	Intergenic
19:54485345-54485900|TCGA_LUCA	0.199276	0.13481	6.13948	4.30446e-08	5.03217e-07	7.35888	19	54485345	54485900	TCGA_LUCA	CACNG8|Exon,MIR935|Promoter
2:105459731-105459944|TCGA_panCancer	0.19903	0.149523	6.07564	5.5916e-08	6.33134e-07	7.10051	2	105459731	105459944	TCGA_panCancer	LINC01158|Intron
2:39187372-39187533|TCGA_panCancer	0.198891	0.157947	5.16319	2.13874e-06	1.41877e-05	3.51662	2	39187372	39187533	TCGA_panCancer	ARHGEF33|Exon,LOC375196|Promoter
6:108488175-108488361|CRCpan_cellline	0.198534	0.180078	8.25345	5.8232e-12	4.08025e-10	16.2098	6	108488175	108488361	CRCpan_cellline	NR2E1|Promoter,NR2E1|Intron
7:139208992-139209023|TCGA_panCancer	0.198483	0.208086	5.18255	1.98393e-06	1.3256e-05	3.59018	7	139208992	139209023	TCGA_panCancer	CLEC2L|Promoter
1:46956660-46956671|TCGA_LUCA	0.198434	0.287156	4.90905	5.67434e-06	3.25726e-05	2.56304	1	46956660	46956671	TCGA_LUCA	Intergenic
3:147140815-147141009|TCGA_panCancer	0.198382	0.228736	6.93132	1.59605e-09	3.50962e-08	10.6219	3	147140815	147141009	TCGA_panCancer	LOC440982|Intron
5:76923789-76923994|TCGA_panCancer	0.1981	0.176468	7.26753	3.86012e-10	1.13376e-08	12.032	5	76923789	76923994	TCGA_panCancer	Intergenic
10:118892465-118892644|TCGA_COADREAD|TCGA_panCancer	0.197991	0.170865	6.59421	6.55436e-09	1.07668e-07	9.22099	10	118892465	118892644	TCGA_COADREAD|TCGA_panCancer	VAX1|Intron
3:181413368-181413523|CRCpan_patient	0.19784	0.133471	4.15905	8.85215e-05	0.000335978	-0.101632	3	181413368	181413523	CRCpan_patient	SOX2-OT|Intron
7:27209799-27209932|TCGA_LUCA	0.197789	0.220889	5.72438	2.32609e-07	2.12467e-06	5.69495	7	27209799	27209932	TCGA_LUCA	HOXA10-AS|Intron,HOXA10-HOXA9|Intron,MIR196B|Promoter
19:12306131-12306309|TCGA_COADREAD	0.197507	0.134847	6.2529	2.69981e-08	3.43657e-07	7.81987	19	12306131	12306309	TCGA_COADREAD	LOC100289333|Promoter
2:175193641-175193652|TCGA_LUCA	0.197302	0.309675	6.22268	3.05774e-08	3.79342e-07	7.6968	2	175193641	175193652	TCGA_LUCA	LINC01305|Intron
7:117119768-117119785|TCGA_BRCA	0.197272	0.195241	4.13493	9.6336e-05	0.000359885	-0.183088	7	117119768	117119785	TCGA_BRCA	CFTR|Promoter
19:10406789-10407100|TCGA_LUCA	0.197208	0.237219	7.03497	1.03139e-09	2.46347e-08	11.0555	19	10406789	10407100	TCGA_LUCA	ICAM5|Exon
8:145925823-145925900|TCGA_panCancer|TCGA_otherCancer	0.197173	0.207854	6.38662	1.55352e-08	2.17553e-07	8.36649	8	145925823	145925900	TCGA_panCancer|TCGA_otherCancer	Intergenic
19:38183075-38183466|CRCpan_patient|TCGA_LUCA	0.196751	0.122376	7.61248	8.92962e-11	3.80631e-09	13.4885	19	38183075	38183466	CRCpan_patient|TCGA_LUCA	ZNF781|Promoter
22:46262751-46262886|NgPaper-ColonSpecific	0.196747	0.16999	8.17306	8.20308e-12	5.58885e-10	15.8679	22	46262751	46262886	NgPaper-ColonSpecific	Intergenic
1:63785674-63785717|TCGA_panCancer	0.196735	0.233467	7.47686	1.58889e-10	5.74209e-09	12.915	1	63785674	63785717	TCGA_panCancer	LINC00466|Promoter
22:28839244-28839398|TCGA_BRCA	0.196731	0.121911	7.32406	3.03814e-10	9.38773e-09	12.2701	22	28839244	28839398	TCGA_BRCA	TTC28|Intron
10:94180311-94180557|TCGA_panCancer	0.196729	0.179411	6.59115	6.63842e-09	1.08619e-07	9.20837	10	94180311	94180557	TCGA_panCancer	Intergenic
1:240161244-240161422|TCGA_panCancer	0.196689	0.145114	6.38412	1.56974e-08	2.18188e-07	8.35622	1	240161244	240161422	TCGA_panCancer	Intergenic
7:155258735-155258992|TCGA_LUCA	0.196679	0.198628	7.56297	1.10214e-10	4.46879e-09	13.279	7	155258735	155258992	TCGA_LUCA	Intergenic
1:46951144-46951229|TCGA_panCancer	0.196668	0.24123	9.11854	1.46913e-13	3.08922e-11	19.8856	1	46951144	46951229	TCGA_panCancer	Intergenic
12:66122784-66122904|CRCpan_patient	0.196607	0.202194	6.04577	6.31811e-08	7.00215e-07	6.97991	12	66122784	66122904	CRCpan_patient	Intergenic
3:172166067-172166329|TCGA_panCancer	0.196561	0.156321	6.41392	1.38734e-08	1.99853e-07	8.47846	3	172166067	172166329	TCGA_panCancer	GHSR|Promoter
4:81189604-81189657|NgPaper-ColonSpecific	0.196523	0.135047	7.18671	5.43416e-10	1.50882e-08	11.6921	4	81189604	81189657	NgPaper-ColonSpecific	FGF5|Intron,FGF5|Promoter
20:30063176-30063197|TCGA_COADREAD	0.196234	0.196004	5.81303	1.62714e-07	1.54569e-06	6.04693	20	30063176	30063197	TCGA_COADREAD	REM1|Promoter,DEFB124|Promoter
2:119606820-119606888|CRCpan_patient	0.195864	0.226151	6.6317	5.60497e-09	9.52335e-08	9.37605	2	119606820	119606888	CRCpan_patient	EN1|Promoter
1:237206031-237206167|TCGA_COADREAD	0.195788	0.133247	6.33168	1.95019e-08	2.62298e-07	8.14151	1	237206031	237206167	TCGA_COADREAD	RYR2|Promoter
11:31848699-31848819|TCGA_panCancer	0.195782	0.170668	6.86509	2.10853e-09	4.26846e-08	10.3456	11	31848699	31848819	TCGA_panCancer	PAUPAR|Exon,DKFZp686K1684|Intron
9:96108818-96108888|NgPaper-LungSpecific	0.195667	0.157049	5.60674	3.72762e-07	3.20082e-06	5.23091	9	96108818	96108888	NgPaper-LungSpecific	C9orf129|Promoter
7:129423399-129423507|CRCpan_cellline	0.195605	0.203618	6.89618	1.85023e-09	3.89664e-08	10.4753	7	129423399	129423507	CRCpan_cellline	Intergenic
1:197879841-197879929|TCGA_panCancer	0.195502	0.235368	6.53861	8.26314e-09	1.30825e-07	8.99149	1	197879841	197879929	TCGA_panCancer	LHX9|Promoter
10:60936901-60936967|TCGA_BRCA	0.195463	0.182325	7.06463	9.10114e-10	2.26493e-08	11.1797	10	60936901	60936967	TCGA_BRCA	PHYHIPL|Promoter,PHYHIPL|Intron,CCEPR|Promoter
1:22140841-22141055|TCGA_panCancer	0.195353	0.126655	5.84104	1.45285e-07	1.39608e-06	6.15858	1	22140841	22141055	TCGA_panCancer	LDLRAD2|Exon
5:72529885-72530014|TCGA_LUCA	0.195279	0.124943	6.0236	6.9172e-08	7.55529e-07	6.89049	5	72529885	72530014	TCGA_LUCA	Intergenic
7:155252791-155252822|TCGA_LUCA	0.195068	0.205166	9.27402	7.60524e-14	1.97546e-11	20.544	7	155252791	155252822	TCGA_LUCA	EN2|Intron
6:100050657-100050818|CRCpan_cellline	0.195009	0.158313	6.89099	1.89105e-09	3.93946e-08	10.4536	6	100050657	100050818	CRCpan_cellline	Intergenic
6:78173067-78173188|CRCpan_cellline	0.194938	0.148848	7.92432	2.36781e-11	1.29482e-09	14.8109	6	78173067	78173188	CRCpan_cellline	HTR1B|Exon
1:170630452-170630764|TCGA_panCancer	0.194699	0.139246	7.42566	1.97462e-10	6.83877e-09	12.6987	1	170630452	170630764	TCGA_panCancer	PRRX1|Promoter
17:80329799-80329985|TCGA_panCancer	0.194619	0.144924	6.43521	1.27005e-08	1.85857e-07	8.56588	17	80329799	80329985	TCGA_panCancer	UTS2R|Promoter
1:91184901-91185174|TCGA_panCancer	0.194398	0.191962	8.61589	1.24332e-12	1.23029e-10	17.7512	1	91184901	91185174	TCGA_panCancer	BARHL2|Promoter
13:112711417-112711620|TCGA_panCancer	0.194159	0.173714	7.60491	9.22166e-11	3.89089e-09	13.4565	13	112711417	112711620	TCGA_panCancer	LINC00403|Intron
2:223162695-223163049|CRCpan_patient|TCGA_panCancer	0.194016	0.18969	6.12396	4.58744e-08	5.32553e-07	7.29599	2	223162695	223163049	CRCpan_patient|TCGA_panCancer	PAX3|Intron,CCDC140|Promoter
1:91183593-91183691|TCGA_LUCA	0.194016	0.2786	6.24221	2.82138e-08	3.53818e-07	7.77633	1	91183593	91183691	TCGA_LUCA	BARHL2|Promoter
2:45228622-45228788|TCGA_LUCA	0.193693	0.123181	4.74754	1.04354e-05	5.46561e-05	1.9693	2	45228622	45228788	TCGA_LUCA	Intergenic
5:87981079-87981317|TCGA_otherCancer	0.19356	0.180729	8.92138	3.3914e-13	5.42102e-11	19.0492	5	87981079	87981317	TCGA_otherCancer	LINC00461|Promoter
16:22824890-22825052|CRCpan_patient	0.193524	0.16031	6.97144	1.34802e-09	3.04478e-08	10.7896	16	22824890	22825052	CRCpan_patient	HS3ST2|Promoter
12:54321478-54321575|TCGA_COADREAD	0.193511	0.184413	7.16389	5.98442e-10	1.62028e-08	11.5962	12	54321478	54321575	TCGA_COADREAD	Intergenic
7:27242137-27242195|TCGA_LUCA|TCGA_panCancer	0.193448	0.493946	8.85404	4.5147e-13	6.1683e-11	18.7633	7	27242137	27242195	TCGA_LUCA|TCGA_panCancer	HOXA13|Promoter,HOTTIP|Exon
1:240161076-240161243|TCGA_panCancer	0.193445	0.165403	7.02171	1.09068e-09	2.58284e-08	10.9999	1	240161076	240161243	TCGA_panCancer	Intergenic
6:40567436-40567683|TCGA_panCancer	0.193413	0.255989	6.61385	6.03847e-09	1.01558e-07	9.30222	6	40567436	40567683	TCGA_panCancer	Intergenic
3:125677107-125677428|TCGA_otherCancer	0.193405	0.232131	6.36062	1.73016e-08	2.36676e-07	8.25994	3	125677107	125677428	TCGA_otherCancer	Intergenic
2:175204921-175205156|TCGA_LUCA	0.193329	0.148384	6.38469	1.566e-08	2.18034e-07	8.35858	2	175204921	175205156	TCGA_LUCA	Intergenic
1:180204048-180204276|TCGA_BRCA	0.193329	0.12985	6.47689	1.06822e-08	1.60271e-07	8.73721	1	180204048	180204276	TCGA_BRCA	LHX4|Intron
10:102899955-102900033|TCGA_panCancer	0.19323	0.179956	6.38332	1.57492e-08	2.18543e-07	8.35296	10	102899955	102900033	TCGA_panCancer	TLX1NB|Intron
5:72529811-72529875|TCGA_LUCA	0.192897	0.181526	6.27012	2.51474e-08	3.23568e-07	7.89008	5	72529811	72529875	TCGA_LUCA	Intergenic
8:70982250-70982368|TCGA_panCancer	0.192715	0.266979	6.58423	6.83283e-09	1.11362e-07	9.17977	8	70982250	70982368	TCGA_panCancer	PRDM14|Intron
1:50892648-50892958|TCGA_LUCA	0.192678	0.143741	6.74222	3.53049e-09	6.53573e-08	9.83426	1	50892648	50892958	TCGA_LUCA	Intergenic
17:54675290-54675301|TCGA_COADREAD	0.192572	0.269643	5.46192	6.63148e-07	5.20499e-06	4.66477	17	54675290	54675301	TCGA_COADREAD	Intergenic
7:158936503-158936556|CRCpan_cellline|TCGA_panCancer	0.192387	0.200275	7.44674	1.80562e-10	6.30601e-09	12.7877	7	158936503	158936556	CRCpan_cellline|TCGA_panCancer	VIPR2|Intron
5:72715906-72716030|CRCpan_cellline	0.192356	0.162021	8.32411	4.30908e-12	3.31639e-10	16.5103	5	72715906	72716030	CRCpan_cellline	Intergenic
9:139085324-139085422|NgPaper-ColonSpecific	0.192343	0.172514	6.64054	5.40176e-09	9.31523e-08	9.41265	9	139085324	139085422	NgPaper-ColonSpecific	Intergenic
5:50685507-50685683|CRCpan_cellline	0.192144	0.135183	6.25441	2.68301e-08	3.42569e-07	7.82604	5	50685507	50685683	CRCpan_cellline	ISL1|Exon
10:23463417-23463549|TCGA_panCancer	0.192121	0.179971	7.50299	1.42204e-10	5.30046e-09	13.0254	10	23463417	23463549	TCGA_panCancer	Intergenic
1:44883525-44883722|TCGA_LUCA	0.191982	0.129353	6.35806	1.74857e-08	2.38656e-07	8.24947	1	44883525	44883722	TCGA_LUCA	RNF220|Intron
13:112759901-112760241|TCGA_panCancer|TCGA_COADREAD	0.19169	0.141904	6.46499	1.12233e-08	1.67483e-07	8.68829	13	112759901	112760241	TCGA_panCancer|TCGA_COADREAD	LINC00403|Intron,LINC00403|Promoter
19:13616982-13617171|TCGA_panCancer	0.191506	0.123527	5.53726	4.91743e-07	4.05493e-06	4.95857	19	13616982	13617171	TCGA_panCancer	CACNA1A|Promoter
6:33161433-33161444|TCGA_BRCA	0.191387	0.427334	4.79637	8.68818e-06	4.66814e-05	2.14773	6	33161433	33161444	TCGA_BRCA	COL11A2|Promoter,RXRB|Exon
12:22095019-22095128|TCGA_LUCA	0.191347	0.134333	6.70803	4.07382e-09	7.34524e-08	9.69233	12	22095019	22095128	TCGA_LUCA	Intergenic
13:100642163-100642193|TCGA_LUCA	0.191161	0.435762	8.10785	1.08313e-11	7.08899e-10	15.5907	13	100642163	100642193	TCGA_LUCA	Intergenic
19:37095848-37095876|TCGA_COADREAD	0.191133	0.10718	6.32872	1.97419e-08	2.64115e-07	8.12942	19	37095848	37095876	TCGA_COADREAD	ZNF529|Promoter,ZNF382|Promoter
2:105458927-105458979|CRCpan_patient|TCGA_panCancer	0.191031	0.276199	7.86861	3.00203e-11	1.5123e-09	14.5744	2	105458927	105458979	CRCpan_patient|TCGA_panCancer	LINC01158|Intron
19:12306462-12306473|TCGA_COADREAD	0.190997	0.127378	5.91653	1.0698e-07	1.08707e-06	6.4603	19	12306462	12306473	TCGA_COADREAD	LOC100289333|Intron
6:27463042-27463256|TCGA_panCancer	0.190925	0.161422	7.10306	7.73825e-10	2.00414e-08	11.3408	6	27463042	27463256	TCGA_panCancer	Intergenic
6:41339455-41339493|NgPaper-LungSpecific	0.190842	0.147265	5.58257	4.10531e-07	3.47842e-06	5.13601	6	41339455	41339493	NgPaper-LungSpecific	Intergenic
12:113901040-113901136|TCGA_panCancer	0.190807	0.16068	6.93522	1.57006e-09	3.46163e-08	10.6382	12	113901040	113901136	TCGA_panCancer	LHX5|Exon
12:130389067-130389166|TCGA_COADREAD	0.190713	0.222929	9.33054	5.98816e-14	1.61704e-11	20.7832	12	130389067	130389166	TCGA_COADREAD	TMEM132D|Promoter
2:176987360-176987525|NgPaper-ColonSpecific	0.190696	0.180527	7.32129	3.074e-10	9.43706e-09	12.2585	2	176987360	176987525	NgPaper-ColonSpecific	HOXD9|Promoter
13:108519540-108519680|TCGA-COADREAD	0.190537	0.135936	3.41883	0.00104736	0.00273676	-2.45943	13	108519540	108519680	TCGA-COADREAD	FAM155A|Promoter
13:112720190-112720269|TCGA_panCancer	0.189909	0.217776	7.537	1.23075e-10	4.78036e-09	13.1692	13	112720190	112720269	TCGA_panCancer	SOX1|Promoter,LINC00403|Intron
14:61119098-61119336|CRCpan_patient	0.189736	0.202061	6.29688	2.25177e-08	2.93134e-07	7.9993	14	61119098	61119336	CRCpan_patient	SIX1|Promoter
5:42952002-42952286|TCGA_panCancer	0.189721	0.147669	5.05251	3.27922e-06	2.05093e-05	3.09856	5	42952002	42952286	TCGA_panCancer	Intergenic
19:38308258-38308427|TCGA_panCancer	0.189383	0.159668	6.7615	3.25658e-09	6.16599e-08	9.91435	19	38308258	38308427	TCGA_panCancer	LOC644554|Promoter
1:47697782-47698200|TCGA_BRCA	0.189248	0.161568	6.99887	1.2009e-09	2.76506e-08	10.9043	1	47697782	47698200	TCGA_BRCA	TAL1|Promoter
5:76934293-76934398|TCGA_panCancer|CRCpan_cellline	0.189224	0.290376	5.94795	9.41504e-08	9.73356e-07	6.58629	5	76934293	76934398	TCGA_panCancer|CRCpan_cellline	OTP|Promoter
5:72595631-72595722|TCGA_panCancer	0.189102	0.134151	6.48035	1.05295e-08	1.58841e-07	8.75146	5	72595631	72595722	TCGA_panCancer	Intergenic
1:44883731-44883868|TCGA_LUCA	0.188969	0.167185	6.21478	3.15883e-08	3.87832e-07	7.66465	1	44883731	44883868	TCGA_LUCA	RNF220|Intron
17:46655159-46655989|TCGA_LUCA|CRCpan_patient|TCGA_panCancer	0.188828	0.120127	6.41492	1.38157e-08	1.99368e-07	8.48258	17	46655159	46655989	TCGA_LUCA|CRCpan_patient|TCGA_panCancer	HOXB4|Promoter,HOXB3|Promoter,HOXB3|Intron
11:31825828-31826054|TCGA_panCancer	0.188763	0.134615	6.44821	1.20333e-08	1.77973e-07	8.6193	11	31825828	31826054	TCGA_panCancer	PAX6|Promoter,PAX6|Intron
1:237206387-237206649|TCGA_panCancer	0.188661	0.128784	6.67814	4.61632e-09	8.06981e-08	9.56839	1	237206387	237206649	TCGA_panCancer	RYR2|Intron
1:47696616-47696741|TCGA_LUCA	0.188656	0.188225	6.90872	1.75526e-09	3.76994e-08	10.5276	1	47696616	47696741	TCGA_LUCA	TAL1|Intron,TAL1|Exon
1:110610990-110611071|CRCpan_patient	0.188488	0.399138	7.50791	1.39262e-10	5.26157e-09	13.0462	1	110610990	110611071	CRCpan_patient	ALX3|Intron
2:223164474-223164607|CRCpan_patient	0.188453	0.151888	5.6928	2.64087e-07	2.36795e-06	5.57002	2	223164474	223164607	CRCpan_patient	PAX3|Promoter,CCDC140|Intron
6:100913040-100913070|TCGA_panCancer	0.188414	0.264076	6.39548	1.49756e-08	2.12057e-07	8.4028	6	100913040	100913070	TCGA_panCancer	SIM1|Promoter
3:181413646-181414243|TCGA_LUCA	0.188279	0.135217	4.31141	5.15732e-05	0.000211797	0.419518	3	181413646	181414243	TCGA_LUCA	SOX2-OT|Intron
1:91194503-91194602|TCGA_panCancer	0.188041	0.324029	8.60677	1.29252e-12	1.26394e-10	17.7124	1	91194503	91194602	TCGA_panCancer	Intergenic
5:42994634-42994941|TCGA_BRCA	0.187611	0.140495	5.05928	3.19493e-06	2.00728e-05	3.12402	5	42994634	42994941	TCGA_BRCA	FLJ32255|Promoter
2:162283376-162283474|TCGA_panCancer	0.18752	0.148809	5.67132	2.8786e-07	2.54964e-06	5.48519	2	162283376	162283474	TCGA_panCancer	Intergenic
6:100057010-100057268|TCGA_panCancer	0.187441	0.194782	7.77469	4.47827e-11	2.11497e-09	14.1759	6	100057010	100057268	TCGA_panCancer	PRDM13|Exon
11:20182156-20182265|TCGA_COADREAD	0.187412	0.201916	7.8864	2.78291e-11	1.4288e-09	14.6499	11	20182156	20182265	TCGA_COADREAD	DBX1|Promoter
4:85403924-85404045|TCGA_panCancer	0.187252	0.213532	7.65603	7.41994e-11	3.24735e-09	13.673	4	85403924	85404045	TCGA_panCancer	Intergenic
1:91195043-91195086|TCGA_panCancer	0.187228	0.24129	6.9251	1.63834e-09	3.57424e-08	10.596	1	91195043	91195086	TCGA_panCancer	Intergenic
10:102419240-102419373|TCGA_panCancer	0.187106	0.137034	7.5992	9.44832e-11	3.96638e-09	13.4323	10	102419240	102419373	TCGA_panCancer	Intergenic
7:27205154-27205427|TCGA_panCancer|TCGA_LUCA	0.186959	0.160242	6.75817	3.30228e-09	6.22416e-08	9.90053	7	27205154	27205427	TCGA_panCancer|TCGA_LUCA	HOXA9|Promoter,HOXA10-HOXA9|Intron
5:170736484-170736738|TCGA_panCancer	0.186931	0.164008	6.41281	1.39371e-08	2.00078e-07	8.47392	5	170736484	170736738	TCGA_panCancer	TLX3|Promoter
8:95246471-95246679|TCGA_panCancer	0.186706	0.160655	5.44641	7.05134e-07	5.45216e-06	4.60449	8	95246471	95246679	TCGA_panCancer	Intergenic
11:31819313-31819504|TCGA_panCancer	0.186521	0.172536	6.46876	1.10489e-08	1.65177e-07	8.70379	11	31819313	31819504	TCGA_panCancer	PAX6|Intron
2:74742709-74742959|TCGA_panCancer	0.186347	0.144017	6.30551	2.17289e-08	2.86229e-07	8.03457	2	74742709	74742959	TCGA_panCancer	TLX2|Exon
1:235814140-235814303|TCGA_panCancer|TCGA_BRCA	0.186319	0.183076	8.07107	1.267e-11	8.10101e-10	15.4343	1	235814140	235814303	TCGA_panCancer|TCGA_BRCA	GNG4|Promoter,MIR5096|Intron
14:51560315-51560326|TCGA_panCancer	0.186284	0.463122	4.82961	7.66554e-06	4.1946e-05	2.26974	14	51560315	51560326	TCGA_panCancer	TRIM9|Intron
2:175193211-175193632|TCGA_LUCA	0.18608	0.148833	5.33988	1.07311e-06	7.82426e-06	4.19239	2	175193211	175193632	TCGA_LUCA	LINC01305|Exon
11:128564955-128565045|TCGA_panCancer	0.186012	0.103589	5.84788	1.4132e-07	1.36906e-06	6.18585	11	128564955	128565045	TCGA_panCancer	FLI1|Intron,SENCR|Intron
1:63787149-63787334|TCGA_BRCA	0.185551	0.229336	7.91497	2.46405e-11	1.32995e-09	14.7712	1	63787149	63787334	TCGA_BRCA	FOXD3-AS1|Intron,FOXD3|Promoter
20:61638138-61638315|TCGA_COADREAD	0.185443	0.114331	5.91575	1.07317e-07	1.08916e-06	6.4572	20	61638138	61638315	TCGA_COADREAD	BHLHE23|Promoter,LINC01749|Promoter
8:144650590-144650899|TCGA_panCancer	0.18536	0.170839	5.32651	1.1309e-06	8.1882e-06	4.14094	8	144650590	144650899	TCGA_panCancer	MROH6|Exon
4:174450237-174450531|TCGA_COADREAD	0.185018	0.133951	5.67117	2.88031e-07	2.54964e-06	5.4846	4	174450237	174450531	TCGA_COADREAD	HAND2-AS1|Promoter,HAND2|Exon
7:121956469-121956812|TCGA_panCancer	0.184925	0.147564	6.32833	1.97737e-08	2.64115e-07	8.12783	7	121956469	121956812	TCGA_panCancer	Intergenic
12:113901274-113901383|TCGA_panCancer	0.18491	0.134705	6.78532	2.94704e-09	5.67032e-08	10.0134	12	113901274	113901383	TCGA_panCancer	LHX5|Exon
4:57522377-57522443|NgPaper-LungSpecific	0.184776	0.178868	4.29984	5.37519e-05	0.000219659	0.379546	4	57522377	57522443	NgPaper-LungSpecific	HOPX|Intron,HOPX|Promoter
2:73147439-73147650|CRCpan_patient	0.184729	0.12398	6.1901	3.49646e-08	4.22421e-07	7.56429	2	73147439	73147650	CRCpan_patient	EMX1|Intron
1:1566530-1566791|TCGA_panCancer	0.184564	0.280485	4.88596	6.19414e-06	3.5072e-05	2.47754	1	1566530	1566791	TCGA_panCancer	MMP23A|Promoter,MMP23B|Promoter
12:106974455-106974562|TCGA_panCancer	0.184527	0.191649	7.30753	3.2585e-10	9.84895e-09	12.2005	12	106974455	106974562	TCGA_panCancer	LOC100287944|Intron,RFX4|Promoter
7:152622257-152622305|TCGA_panCancer	0.184509	0.198911	7.38557	2.34073e-10	7.8452e-09	12.5295	7	152622257	152622305	TCGA_panCancer	Intergenic
2:80530248-80530594|TCGA_panCancer	0.184401	0.136091	7.73813	5.23218e-11	2.44325e-09	14.0209	2	80530248	80530594	TCGA_panCancer	CTNNA2|Promoter,CTNNA2|Intron,LRRTM1|Exon
1:169396481-169396492|TCGA_panCancer|TCGA_BRCA	0.184323	0.170395	5.33778	1.082e-06	7.87527e-06	4.18429	1	169396481	169396492	TCGA_panCancer|TCGA_BRCA	CCDC181|Promoter,CCDC181|Intron
7:121950113-121950435|TCGA_LUCA	0.184206	0.145254	5.81648	1.60458e-07	1.52775e-06	6.06069	7	121950113	121950435	TCGA_LUCA	FEZF1-AS1|Exon
7:121941892-121941903|TCGA_panCancer	0.184159	0.441613	6.06018	5.95683e-08	6.66395e-07	7.03804	7	121941892	121941903	TCGA_panCancer	FEZF1|Exon,FEZF1-AS1|Promoter
15:89920989-89921000|TCGA_otherCancer	0.184057	0.266944	5.16286	2.14149e-06	1.41946e-05	3.51537	15	89920989	89921000	TCGA_otherCancer	MIR9-3HG|Intron,MIR9-3HG|Promoter
2:45228478-45228603|TCGA_LUCA	0.184006	0.104993	4.73828	1.08037e-05	5.63013e-05	1.93554	2	45228478	45228603	TCGA_LUCA	Intergenic
21:38076600-38076877|CRCpan_patient	0.183931	0.153958	6.97653	1.31942e-09	2.9883e-08	10.8109	21	38076600	38076877	CRCpan_patient	SIM2|Intron
6:41339422-41339464|NgPaper-LungSpecific	0.18378	0.132502	5.57146	4.29121e-07	3.61017e-06	5.09247	6	41339422	41339464	NgPaper-LungSpecific	Intergenic
17:10101576-10101755|TCGA_COADREAD	0.183628	0.115768	6.03612	6.57239e-08	7.24532e-07	6.94096	17	10101576	10101755	TCGA_COADREAD	GAS7|Promoter
10:102900043-102900194|TCGA_panCancer	0.183534	0.118799	6.71424	3.96938e-09	7.18813e-08	9.71807	10	102900043	102900194	TCGA_panCancer	TLX1NB|Intron
10:118893089-118893284|TCGA_panCancer	0.18351	0.159659	6.48241	1.04399e-08	1.57941e-07	8.75993	10	118893089	118893284	TCGA_panCancer	VAX1|Exon,VAX1|Intron
5:72595553-72595631|TCGA_panCancer	0.183488	0.210841	6.42088	1.34787e-08	1.95233e-07	8.50702	5	72595553	72595631	TCGA_panCancer	Intergenic
7:27282082-27282150|TCGA_BRCA	0.183209	0.306069	6.34681	1.83189e-08	2.48559e-07	8.20342	7	27282082	27282150	TCGA_BRCA	EVX1-AS|Intron,EVX1|Promoter
1:63785371-63785403|TCGA_panCancer	0.183154	0.198088	6.5659	7.37522e-09	1.18574e-07	9.10409	1	63785371	63785403	TCGA_panCancer	LINC00466|Promoter
6:6004293-6004500|TCGA_panCancer|TCGA_LUCA	0.182924	0.141302	7.9046	2.5754e-11	1.35914e-09	14.7271	6	6004293	6004500	TCGA_panCancer|TCGA_LUCA	NRN1|Promoter,NRN1|Intron
11:131780271-131780284|TCGA_COADREAD	0.182594	0.245824	6.63735	5.47437e-09	9.40144e-08	9.39941	11	131780271	131780284	TCGA_COADREAD	NTM|Intron,NTM|Promoter
13:112722203-112722508|TCGA_panCancer	0.182556	0.148303	6.48978	1.01249e-08	1.54136e-07	8.79026	13	112722203	112722508	TCGA_panCancer	SOX1|Promoter,LINC00403|Intron
2:176987552-176987596|NgPaper-ColonSpecific	0.182543	0.155388	6.77565	3.06899e-09	5.87774e-08	9.97319	2	176987552	176987596	NgPaper-ColonSpecific	HOXD9|Promoter
6:152957197-152957319|CRCpan_cellline	0.182405	0.149826	7.33574	2.89132e-10	9.09288e-09	12.3194	6	152957197	152957319	CRCpan_cellline	SYNE1|Intron
22:46262890-46262970|NgPaper-ColonSpecific	0.182261	0.145658	6.40193	1.45803e-08	2.0752e-07	8.42927	22	46262890	46262970	NgPaper-ColonSpecific	Intergenic
1:29586399-29586727|TCGA_LUCA	0.182256	0.127655	4.91296	5.59066e-06	3.21366e-05	2.57754	1	29586399	29586727	TCGA_LUCA	PTPRU|Exon
14:57277931-57277956|TCGA_panCancer	0.182139	0.132393	5.43137	7.48308e-07	5.71685e-06	4.54614	14	57277931	57277956	TCGA_panCancer	OTX2|Promoter,OTX2-AS1|Promoter
19:22610714-22610832|NgPaper-ColonSpecific	0.181949	0.158798	8.6747	9.67998e-13	1.04705e-10	18.0012	19	22610714	22610832	NgPaper-ColonSpecific	Intergenic
5:170740769-170741032|TCGA_panCancer	0.181912	0.195727	6.69581	4.28746e-09	7.6475e-08	9.64165	5	170740769	170741032	TCGA_panCancer	Intergenic
4:57522275-57522368|NgPaper-LungSpecific	0.181886	0.177732	4.22299	7.06503e-05	0.000277526	0.115703	4	57522275	57522368	NgPaper-LungSpecific	HOPX|Intron,HOPX|Promoter
7:129423204-129423360|CRCpan_cellline	0.181828	0.154127	6.00324	7.51638e-08	8.09277e-07	6.8085	7	129423204	129423360	CRCpan_cellline	Intergenic
12:113913831-113913926|CRCpan_patient	0.181712	0.129353	6.9836	1.28074e-09	2.93264e-08	10.8404	12	113913831	113913926	CRCpan_patient	LHX5-AS1|Intron
4:37246145-37246401|TCGA_panCancer	0.18171	0.120886	7.18805	5.40343e-10	1.50716e-08	11.6977	4	37246145	37246401	TCGA_panCancer	NWD2|Promoter,MIR4801|Promoter
1:147752855-147752978|TCGA_LUCA	0.181701	0.115879	5.68392	2.73673e-07	2.44074e-06	5.53492	1	147752855	147752978	TCGA_LUCA	NBPF8|Intron
11:637309-637340|TCGA_panCancer	0.181663	0.107701	4.46457	2.96726e-05	0.000132034	0.954354	11	637309	637340	TCGA_panCancer	DRD4|Promoter
12:106974614-106974784|TCGA_panCancer	0.181572	0.22358	8.35184	3.82879e-12	3.00235e-10	16.6282	12	106974614	106974784	TCGA_panCancer	LOC100287944|Intron,RFX4|Promoter
8:55366679-55366802|NgPaper-ColonSpecific	0.181565	0.145716	7.2365	4.40203e-10	1.27048e-08	11.9014	8	55366679	55366802	NgPaper-ColonSpecific	Intergenic
10:23484383-23484472|TCGA_panCancer	0.181339	0.151701	7.18501	5.47339e-10	1.51146e-08	11.6849	10	23484383	23484472	TCGA_panCancer	Intergenic
2:39187525-39187635|TCGA_panCancer	0.181228	0.116769	4.94043	5.03593e-06	2.94779e-05	2.67952	2	39187525	39187635	TCGA_panCancer	ARHGEF33|Exon,LOC375196|Promoter
22:46263003-46263191|TCGA_LUCA	0.181185	0.129499	4.53553	2.28969e-05	0.000106027	1.20567	22	46263003	46263191	TCGA_LUCA	Intergenic
2:74742297-74742384|TCGA_panCancer	0.181022	0.194659	6.59778	6.45728e-09	1.06494e-07	9.23578	2	74742297	74742384	TCGA_panCancer	TLX2|Exon
14:52735416-52735574|TCGA_LUCA	0.18101	0.110617	6.34665	1.8331e-08	2.48559e-07	8.20277	14	52735416	52735574	TCGA_LUCA	PTGDR|Intron
7:27196112-27196377|TCGA_panCancer|TCGA_LUCA	0.180946	0.106242	6.24996	2.73269e-08	3.4678e-07	7.8079	7	27196112	27196377	TCGA_panCancer|TCGA_LUCA	HOXA7|Promoter
16:22826137-22826274|TCGA_panCancer	0.180869	0.139075	7.3899	2.29813e-10	7.75912e-09	12.5478	16	22826137	22826274	TCGA_panCancer	HS3ST2|Promoter
6:100050827-100050924|CRCpan_cellline	0.180822	0.246609	6.89517	1.85817e-09	3.89664e-08	10.471	6	100050827	100050924	CRCpan_cellline	Intergenic
2:63279168-63279241|LuShun_CCR-Erlotinib_resistance	0.180815	0.414414	6.42477	1.32627e-08	1.93403e-07	8.52301	2	63279168	63279241	LuShun_CCR-Erlotinib_resistance	OTX1|Intron
2:63278936-63279060|LuShun_CCR-Erlotinib_resistance	0.180796	0.230157	5.29191	1.29518e-06	9.24875e-06	4.00795	2	63278936	63279060	LuShun_CCR-Erlotinib_resistance	OTX1|Intron
7:155259969-155260018|CRCpan_cellline|TCGA_panCancer	0.180479	0.232299	5.48257	6.11049e-07	4.84641e-06	4.74514	7	155259969	155260018	CRCpan_cellline|TCGA_panCancer	Intergenic
1:47698191-47698202|TCGA_BRCA	0.180386	0.326619	6.68406	4.50347e-09	7.96444e-08	9.59292	1	47698191	47698202	TCGA_BRCA	TAL1|Promoter
14:29234953-29234987|TCGA_panCancer	0.18018	0.316246	6.07157	5.68569e-08	6.39505e-07	7.08403	14	29234953	29234987	TCGA_panCancer	FOXG1-AS1|Promoter,FOXG1|Promoter
14:57283310-57283590|TCGA_panCancer	0.180088	0.120453	6.45797	1.15554e-08	1.71516e-07	8.65942	14	57283310	57283590	TCGA_panCancer	OTX2-AS1|Intron
7:1270478-1270771|TCGA_panCancer	0.180027	0.197986	9.18189	1.12327e-13	2.52341e-11	20.154	7	1270478	1270771	TCGA_panCancer	UNCX|Promoter
17:46655995-46656006|TCGA_LUCA|CRCpan_patient|TCGA_panCancer	0.179991	0.179975	2.93694	0.00447078	0.0093401	-3.81563	17	46655995	46656006	TCGA_LUCA|CRCpan_patient|TCGA_panCancer	HOXB4|Promoter,HOXB3|Intron
15:89914831-89915144|TCGA_LUCA	0.179557	0.126992	5.10951	2.63257e-06	1.69103e-05	3.31334	15	89914831	89915144	TCGA_LUCA	MIR9-3HG|Intron
5:166405986-166406083|CRCpan_cellline	0.179553	0.141891	6.74056	3.55519e-09	6.55101e-08	9.82735	5	166405986	166406083	CRCpan_cellline	Intergenic
1:119550798-119551112|TCGA_LUCA	0.17945	0.142841	5.17578	2.03679e-06	1.35982e-05	3.56444	1	119550798	119551112	TCGA_LUCA	Intergenic
18:28622303-28622336|TCGA_LUCA	0.179135	0.215973	6.10757	4.90629e-08	5.64835e-07	7.22962	18	28622303	28622336	TCGA_LUCA	DSC3|Promoter
2:105459604-105459729|TCGA_panCancer	0.178861	0.12679	5.75267	2.07578e-07	1.92566e-06	5.80706	2	105459604	105459729	TCGA_panCancer	LINC01158|Intron
3:181437378-181437453|TCGA_BRCA	0.178771	0.15604	4.85698	6.91275e-06	3.85112e-05	2.3705	3	181437378	181437453	TCGA_BRCA	SOX2-OT|Intron
13:112721554-112721858|CRCpan_patient	0.178677	0.152079	6.74058	3.55485e-09	6.55101e-08	9.82744	13	112721554	112721858	CRCpan_patient	SOX1|Promoter,LINC00403|Intron
1:78512282-78512293|CRCpan_patient	0.178546	0.258119	4.9722	4.46112e-06	2.67539e-05	2.79784	1	78512282	78512293	CRCpan_patient	GIPC2|Intron
10:102984494-102984619|CRCpan_patient	0.178367	0.191247	6.7172	3.92047e-09	7.13063e-08	9.73037	10	102984494	102984619	CRCpan_patient	Intergenic
1:67217999-67218255|TCGA_otherCancer	0.178342	0.114454	6.38197	1.58376e-08	2.19038e-07	8.34742	1	67217999	67218255	TCGA_otherCancer	TCTEX1D1|Promoter
7:113722862-113723052|TCGA_LUCA	0.178212	0.13376	5.79961	1.71776e-07	1.62066e-06	5.99353	7	113722862	113723052	TCGA_LUCA	Intergenic
7:27195934-27196126|TCGA_LUCA	0.178179	0.106311	6.25827	2.64066e-08	3.3852e-07	7.84177	7	27195934	27196126	TCGA_LUCA	HOXA7|Promoter
5:45696290-45696431|CRCpan_cellline	0.177979	0.147608	5.32907	1.1196e-06	8.12055e-06	4.15078	5	45696290	45696431	CRCpan_cellline	HCN1|Promoter
17:75370741-75370752|TCGA_hotGene	0.177901	0.252522	5.23529	1.61584e-06	1.11831e-05	3.79117	17	75370741	75370752	TCGA_hotGene	SEPT9|Intron,SEPT9|Promoter
7:31093014-31093125|CRCpan_cellline	0.177854	0.187475	7.93883	2.22585e-11	1.2417e-09	14.8725	7	31093014	31093125	CRCpan_cellline	ADCYAP1R1|Intron
1:50892361-50892648|TCGA_LUCA	0.177836	0.141651	6.47744	1.06575e-08	1.60191e-07	8.7395	1	50892361	50892648	TCGA_LUCA	Intergenic
2:45156017-45156162|TCGA_panCancer	0.177808	0.139776	5.60235	3.79357e-07	3.25074e-06	5.21367	2	45156017	45156162	TCGA_panCancer	Intergenic
2:177017324-177017396|NgPaper-ColonSpecific	0.177577	0.160654	5.48677	6.00946e-07	4.78779e-06	4.76151	2	177017324	177017396	NgPaper-ColonSpecific	HOXD4|Exon
6:99295944-99296243|CRCpan_cellline	0.177544	0.12213	4.59904	1.81258e-05	8.6887e-05	1.43247	6	99295944	99296243	CRCpan_cellline	Intergenic
9:96108718-96108796|NgPaper-LungSpecific	0.177504	0.142153	4.54529	2.20911e-05	0.000102984	1.24043	9	96108718	96108796	NgPaper-LungSpecific	C9orf129|Promoter
10:134598760-134598867|TCGA_panCancer	0.177367	0.221656	6.88716	1.92181e-09	3.97365e-08	10.4376	10	134598760	134598867	TCGA_panCancer	NKX6-2|Exon
8:109095970-109096070|CRCpan_cellline	0.177129	0.189209	6.35629	1.76145e-08	2.4002e-07	8.24221	8	109095970	109096070	CRCpan_cellline	RSPO2|Promoter
11:20618863-20618969|NgPaper-LungSpecific	0.177114	0.132589	7.07206	8.81992e-10	2.22155e-08	11.2109	11	20618863	20618969	NgPaper-LungSpecific	SLC6A5|Promoter
16:23847282-23847592|TCGA_BRCA|TCGA_panCancer	0.177044	0.103195	4.9908	4.15487e-06	2.51531e-05	2.8673	16	23847282	23847592	TCGA_BRCA|TCGA_panCancer	PRKCB|Promoter
4:41753563-41753574|TCGA_panCancer	0.17703	0.149498	4.60907	1.74666e-05	8.44573e-05	1.46845	4	41753563	41753574	TCGA_panCancer	PHOX2B|Promoter
3:127634126-127634304|TCGA_panCancer	0.176991	0.148285	4.74502	1.05347e-05	5.50718e-05	1.96008	3	127634126	127634304	TCGA_panCancer	Intergenic
9:842767-842957|TCGA_otherCancer	0.176885	0.160669	6.70381	4.14648e-09	7.44395e-08	9.6748	9	842767	842957	TCGA_otherCancer	DMRT1|Intron
10:22624033-22624266|TCGA_panCancer	0.17668	0.155299	5.54526	4.76334e-07	3.95157e-06	4.98986	10	22624033	22624266	TCGA_panCancer	Intergenic
4:85422925-85423004|TCGA_panCancer	0.176577	0.1879	6.4698	1.10012e-08	1.64761e-07	8.70807	4	85422925	85423004	TCGA_panCancer	Intergenic
2:139538443-139538626|TCGA_panCancer	0.176224	0.181195	3.65573	0.000489317	0.0014226	-1.73854	2	139538443	139538626	TCGA_panCancer	NXPH2|Promoter
22:28839662-28839820|TCGA_BRCA	0.175912	0.1104	7.94474	2.17056e-11	1.21903e-09	14.8976	22	28839662	28839820	TCGA_BRCA	TTC28|Intron
11:31841387-31841405|TCGA_panCancer	0.175748	0.2793	5.84236	1.44509e-07	1.39258e-06	6.16385	11	31841387	31841405	TCGA_panCancer	DKFZp686K1684|Intron,PAX6|Promoter
13:28492490-28492545|TCGA_BRCA	0.175707	0.185548	6.59572	6.51297e-09	1.072e-07	9.22727	13	28492490	28492545	TCGA_BRCA	PDX1-AS1|Intron,PDX1|Promoter
12:43945986-43946208|NgPaper-LungSpecific	0.175671	0.125306	6.56249	7.48084e-09	1.19809e-07	9.09001	12	43945986	43946208	NgPaper-LungSpecific	ADAMTS20|Promoter
4:85404065-85404272|TCGA_panCancer	0.175511	0.13962	7.0207	1.09536e-09	2.58655e-08	10.9957	4	85404065	85404272	TCGA_panCancer	Intergenic
5:72732202-72732285|NgPaper-LungSpecific	0.175377	0.181415	6.62407	5.78636e-09	9.76105e-08	9.34449	5	72732202	72732285	NgPaper-LungSpecific	Intergenic
12:130823750-130823811|NgPaper-ColonSpecific	0.175155	0.204203	6.19771	3.38861e-08	4.11785e-07	7.59526	12	130823750	130823811	NgPaper-ColonSpecific	PIWIL1|Intron
15:89915157-89915168|TCGA_LUCA	0.1751	0.194834	4.37279	4.13729e-05	0.000175008	0.632558	15	89915157	89915168	TCGA_LUCA	MIR9-3HG|Intron
3:181437140-181437341|TCGA_BRCA	0.175094	0.140357	4.99176	4.13967e-06	2.50794e-05	2.87088	3	181437140	181437341	TCGA_BRCA	SOX2-OT|Intron
13:100642646-100642948|TCGA_LUCA	0.175089	0.138452	4.72574	1.13222e-05	5.86358e-05	1.88992	13	100642646	100642948	TCGA_LUCA	Intergenic
17:70113967-70114135|CRCpan_patient	0.175006	0.114046	4.76961	9.60697e-06	5.07971e-05	2.04983	17	70113967	70114135	CRCpan_patient	SOX9-AS1|Promoter,SOX9-AS1|Intron
7:121946585-121946686|TCGA_panCancer	0.174841	0.273327	6.14107	4.27658e-08	5.00661e-07	7.3653	7	121946585	121946686	TCGA_panCancer	FEZF1|Promoter,FEZF1-AS1|Exon
20:21492874-21493003|CRCpan_patient|TCGA_COADREAD	0.174835	0.157796	6.2355	2.90046e-08	3.61449e-07	7.749	20	21492874	21493003	CRCpan_patient|TCGA_COADREAD	NKX2-2|Exon
22:19753383-19753625|NgPaper-LungSpecific	0.174708	0.152533	3.7145	0.000403296	0.00120539	-1.55454	22	19753383	19753625	NgPaper-LungSpecific	TBX1|Exon
7:96621880-96622048|TCGA_LUCA	0.17463	0.134995	5.32575	1.1343e-06	8.20565e-06	4.138	7	96621880	96622048	TCGA_LUCA	DLX6-AS1|Intron
5:170736160-170736492|TCGA_panCancer	0.174622	0.172892	6.53279	8.46595e-09	1.33275e-07	8.96747	5	170736160	170736492	TCGA_panCancer	TLX3|Promoter
11:132917412-132917462|LuShun_CCR-Erlotinib_resistance	0.174414	0.547007	7.55644	1.13316e-10	4.50662e-09	13.2514	11	132917412	132917462	LuShun_CCR-Erlotinib_resistance	OPCML|Intron
5:72595718-72595813|TCGA_panCancer	0.174304	0.215678	5.91959	1.05655e-07	1.07888e-06	6.47259	5	72595718	72595813	TCGA_panCancer	Intergenic
3:27772481-27772492|TCGA_panCancer	0.174127	0.280777	4.65199	1.49004e-05	7.39158e-05	1.62285	3	27772481	27772492	TCGA_panCancer	Intergenic
6:78172227-78172500|TCGA_otherCancer	0.174107	0.136763	6.94191	1.52645e-09	3.41071e-08	10.6662	6	78172227	78172500	TCGA_otherCancer	HTR1B|Exon
14:74707355-74707534|CRCpan_patient	0.174074	0.123258	6.24486	2.7907e-08	3.51495e-07	7.78713	14	74707355	74707534	CRCpan_patient	VSX2|Intron
11:637001-637134|TCGA_panCancer	0.17398	0.121791	5.83037	1.51694e-07	1.44762e-06	6.11603	11	637001	637134	TCGA_panCancer	DRD4|Promoter
10:13934116-13934161|TCGA_COADREAD	0.173975	0.120273	2.98302	0.00391468	0.00835615	-3.69275	10	13934116	13934161	TCGA_COADREAD	FRMD4A|Intron
10:102894485-102894496|TCGA_panCancer	0.173966	0.180288	4.79401	8.76564e-06	4.70064e-05	2.13908	10	102894485	102894496	TCGA_panCancer	TLX1|Intron,TLX1NB|Intron
14:60952588-60952768|TCGA_otherCancer	0.173697	0.131807	6.64088	5.39413e-09	9.31523e-08	9.41405	14	60952588	60952768	TCGA_otherCancer	C14orf39|Promoter
19:22610593-22610680|NgPaper-ColonSpecific	0.173664	0.154838	8.11432	1.05367e-11	6.95087e-10	15.6182	19	22610593	22610680	NgPaper-ColonSpecific	Intergenic
7:98245827-98245883|TCGA_panCancer	0.173535	0.23892	5.7926	1.76705e-07	1.65963e-06	5.96567	7	98245827	98245883	TCGA_panCancer	NPTX2|Promoter
13:112711906-112712113|TCGA_panCancer	0.173264	0.142644	7.65033	7.6019e-11	3.27394e-09	13.6488	13	112711906	112712113	TCGA_panCancer	LINC00403|Intron
8:23567265-23567484|TCGA_panCancer	0.173212	0.146451	5.88535	1.2141e-07	1.20425e-06	6.33554	8	23567265	23567484	TCGA_panCancer	Intergenic
14:57274514-57274576|TCGA_LUCA|TCGA_panCancer	0.173211	0.140065	5.06779	3.09206e-06	1.95298e-05	3.15601	14	57274514	57274576	TCGA_LUCA|TCGA_panCancer	OTX2|Promoter,OTX2|Intron
14:61119414-61119430|CRCpan_patient	0.173119	0.158626	6.16332	3.90323e-08	4.64144e-07	7.45555	14	61119414	61119430	CRCpan_patient	Intergenic
5:115152629-115152666|TCGA_panCancer	0.173113	0.208974	4.76944	9.61322e-06	5.07979e-05	2.04919	5	115152629	115152666	TCGA_panCancer	CDO1|Promoter
8:72468645-72468778|TCGA_panCancer	0.172989	0.115597	5.36157	9.85386e-07	7.26755e-06	4.27604	8	72468645	72468778	TCGA_panCancer	Intergenic
1:197888063-197888129|TCGA_panCancer	0.172943	0.235761	5.42711	7.61032e-07	5.77678e-06	4.52959	1	197888063	197888129	TCGA_panCancer	LHX9|Intron
2:45155388-45155573|TCGA_panCancer|CRCpan_patient	0.17288	0.166196	6.15343	4.06502e-08	4.82003e-07	7.41542	2	45155388	45155573	TCGA_panCancer|CRCpan_patient	Intergenic
20:25062385-25062502|TCGA_panCancer	0.172863	0.115423	7.08998	8.17757e-10	2.09145e-08	11.286	20	25062385	25062502	TCGA_panCancer	VSX1|Exon
2:223163804-223163946|TCGA_panCancer	0.17275	0.143772	6.56845	7.29748e-09	1.1778e-07	9.11459	2	223163804	223163946	TCGA_panCancer	PAX3|Promoter,CCDC140|Intron
2:162273263-162273357|TCGA_panCancer	0.17268	0.214396	6.61101	6.11052e-09	1.01989e-07	9.29047	2	162273263	162273357	TCGA_panCancer	TBR1|Exon
10:118030965-118031125|TCGA_panCancer	0.172606	0.126829	6.57787	7.01633e-09	1.13906e-07	9.15351	10	118030965	118031125	TCGA_panCancer	GFRA1|Intron
13:112758212-112758520|TCGA_COADREAD|TCGA_panCancer	0.172558	0.127963	5.66192	2.98909e-07	2.6375e-06	5.44812	13	112758212	112758520	TCGA_COADREAD|TCGA_panCancer	LINC00403|Intron,LINC00403|Promoter
10:102894041-102894306|TCGA_panCancer	0.172533	0.118957	6.63348	5.56337e-09	9.50291e-08	9.38343	10	102894041	102894306	TCGA_panCancer	TLX1|Exon,TLX1NB|Intron
8:23567151-23567271|TCGA_panCancer	0.172417	0.177232	5.96966	8.61889e-08	9.03408e-07	6.67345	8	23567151	23567271	TCGA_panCancer	Intergenic
7:155170883-155170963|TCGA_LUCA	0.172187	0.161113	5.80272	1.69629e-07	1.60405e-06	6.00592	7	155170883	155170963	TCGA_LUCA	Intergenic
3:27772487-27772806|TCGA_panCancer	0.172091	0.171281	7.31971	3.09466e-10	9.45691e-09	12.2518	3	27772487	27772806	TCGA_panCancer	Intergenic
20:21503204-21503326|TCGA_LUCA	0.171848	0.145149	5.60177	3.80244e-07	3.25498e-06	5.21137	20	21503204	21503326	TCGA_LUCA	Intergenic
7:132171323-132171369|LuShun_CCR-Erlotinib_resistance	0.171681	0.48027	6.54611	8.0093e-09	1.27535e-07	9.02239	7	132171323	132171369	LuShun_CCR-Erlotinib_resistance	PLXNA4|Intron
9:23822789-23822837|TCGA_BRCA	0.171659	0.161938	6.08793	5.31742e-08	6.06288e-07	7.15015	9	23822789	23822837	TCGA_BRCA	ELAVL2|Promoter,ELAVL2|Intron
11:92703290-92703440|LuShun_CCR-Erlotinib_resistance	0.171558	0.329746	5.85887	1.35166e-07	1.31712e-06	6.22973	11	92703290	92703440	LuShun_CCR-Erlotinib_resistance	MTNR1B|Intron
7:155596018-155596295|NgPaper-ColonSpecific	0.171497	0.139594	4.81388	8.13382e-06	4.4102e-05	2.21196	7	155596018	155596295	NgPaper-ColonSpecific	SHH|Intron,SHH|Exon
7:21209173-21209310|TCGA_LUCA	0.171483	0.21744	5.93454	9.94286e-08	1.02031e-06	6.53249	7	21209173	21209310	TCGA_LUCA	Intergenic
8:109094062-109094172|CRCpan_cellline	0.17138	0.124804	5.39002	8.80952e-07	6.56136e-06	4.38596	8	109094062	109094172	CRCpan_cellline	RSPO2|Promoter,RSPO2|Intron
2:175205683-175205900|TCGA_LUCA	0.170905	0.186786	6.43658	1.26286e-08	1.85457e-07	8.5715	2	175205683	175205900	TCGA_LUCA	Intergenic
11:31828140-31828151|TCGA_panCancer|TCGA_LUCA	0.170626	0.444955	4.84624	7.19912e-06	3.97602e-05	2.33093	11	31828140	31828151	TCGA_panCancer|TCGA_LUCA	PAX6|Promoter,PAX6|Intron
5:77268937-77268961|TCGA_BRCA	0.170412	0.250089	6.30828	2.14823e-08	2.8343e-07	8.04585	5	77268937	77268961	TCGA_BRCA	Intergenic
7:27213441-27213631|TCGA_LUCA	0.170269	0.114617	4.52385	2.38979e-05	0.000109867	1.16417	7	27213441	27213631	TCGA_LUCA	HOXA10|Promoter,HOXA10|Intron,HOXA10-HOXA9|Intron
4:188916628-188916881|TCGA_panCancer	0.170247	0.277667	6.14974	4.12697e-08	4.87263e-07	7.40048	4	188916628	188916881	TCGA_panCancer	ZFP42|Promoter
8:67873535-67873685|TCGA_panCancer	0.170177	0.143872	5.71602	2.4056e-07	2.18767e-06	5.66187	8	67873535	67873685	TCGA_panCancer	TCF24|Exon
13:103054999-103055017|CRCpan_patient	0.170147	0.289682	5.93538	9.90883e-08	1.01862e-06	6.53587	13	103054999	103055017	CRCpan_patient	FGF14|Promoter
5:115152239-115152419|TCGA_panCancer	0.170079	0.0984075	6.3301	1.96299e-08	2.63168e-07	8.13504	5	115152239	115152419	TCGA_panCancer	CDO1|Promoter
10:130085034-130085317|TCGA_COADREAD	0.170066	0.11072	6.0015	7.56975e-08	8.13969e-07	6.80152	10	130085034	130085317	TCGA_COADREAD	LINC01163|Intron
7:35293762-35293898|TCGA_panCancer	0.170015	0.111097	5.91775	1.06448e-07	1.08298e-06	6.46522	7	35293762	35293898	TCGA_panCancer	TBX20|Promoter
16:29796736-29796805|NgPaper-ColonSpecific	0.169956	0.623903	9.10084	1.58362e-13	3.08922e-11	19.8105	16	29796736	29796805	NgPaper-ColonSpecific	Intergenic
2:162280570-162280687|TCGA_panCancer	0.169945	0.182895	6.07484	5.61007e-08	6.33134e-07	7.09725	2	162280570	162280687	TCGA_panCancer	TBR1|Exon
14:29243666-29243791|CRCpan_patient	0.169906	0.189848	5.79734	1.7336e-07	1.63375e-06	5.98449	14	29243666	29243791	CRCpan_patient	LINC01551|Intron
20:21496342-21496659|TCGA_panCancer	0.16985	0.158386	6.63983	5.41782e-09	9.32359e-08	9.4097	20	21496342	21496659	TCGA_panCancer	NKX2-2|Promoter
14:52734151-52734315|TCGA_panCancer|TCGA_BRCA	0.169822	0.173006	6.3197	2.04923e-08	2.71662e-07	8.09251	14	52734151	52734315	TCGA_panCancer|TCGA_BRCA	PTGDR|Promoter
7:27223987-27224161|CRCpan_cellline	0.169673	0.110066	4.42926	3.37339e-05	0.000146958	0.830103	7	27223987	27224161	CRCpan_cellline	HOXA11-AS|Promoter,HOXA11|Exon
5:172671521-172671695|TCGA_panCancer	0.16965	0.14126	6.61299	6.06023e-09	1.01558e-07	9.29866	5	172671521	172671695	TCGA_panCancer	Intergenic
6:100050968-100051256|TCGA_panCancer	0.169601	0.150842	7.00656	1.16262e-09	2.70595e-08	10.9365	6	100050968	100051256	TCGA_panCancer	Intergenic
11:31819614-31819625|TCGA_panCancer	0.169333	0.370305	3.58419	0.00061766	0.00173328	-1.95977	11	31819614	31819625	TCGA_panCancer	PAX6|Intron
3:147106171-147106378|TCGA_panCancer	0.169254	0.1831	6.03319	6.6515e-08	7.29383e-07	6.92915	3	147106171	147106378	TCGA_panCancer	ZIC4|Exon
10:102893808-102894033|TCGA_panCancer	0.169218	0.14089	6.86486	2.11061e-09	4.26846e-08	10.3446	10	102893808	102894033	TCGA_panCancer	TLX1|Exon,TLX1NB|Intron,TLX1NB|Promoter
18:74961552-74961618|CRCpan_patient	0.169115	0.139298	6.19156	3.47547e-08	4.20496e-07	7.57024	18	74961552	74961618	CRCpan_patient	GALR1|Promoter
15:89952047-89952305|TCGA_panCancer	0.16882	0.125293	6.7264	3.77235e-09	6.87626e-08	9.76855	15	89952047	89952305	TCGA_panCancer	Intergenic
20:47934835-47934917|TCGA_COADREAD	0.168564	0.157342	5.51838	5.30067e-07	4.30566e-06	4.88481	20	47934835	47934917	TCGA_COADREAD	Intergenic
10:57389850-57389937|TCGA_COADREAD	0.168554	0.139215	6.19234	3.46429e-08	4.19755e-07	7.57343	10	57389850	57389937	TCGA_COADREAD	Intergenic
10:25464556-25464729|TCGA_panCancer	0.168423	0.165369	6.95709	1.43201e-09	3.22571e-08	10.7296	10	25464556	25464729	TCGA_panCancer	GPR158|Promoter,GPR158-AS1|Promoter
1:147775517-147775776|TCGA_BRCA	0.168308	0.110282	6.01006	7.31022e-08	7.93245e-07	6.83595	1	147775517	147775776	TCGA_BRCA	NBPF8|Intron
2:105480265-105480344|NgPaper-ColonSpecific	0.168141	0.1771	6.84142	2.32897e-09	4.63119e-08	10.2469	2	105480265	105480344	NgPaper-ColonSpecific	Intergenic
4:54975757-54975851|TCGA_panCancer	0.168123	0.143897	6.05148	6.17245e-08	6.8774e-07	7.00293	4	54975757	54975851	TCGA_panCancer	Intergenic
13:112723472-112723649|TCGA_panCancer	0.168072	0.184831	7.27124	3.79986e-10	1.12002e-08	12.0477	13	112723472	112723649	TCGA_panCancer	SOX1|Exon,LINC00403|Intron
8:70983696-70983766|TCGA_panCancer	0.167947	0.233634	6.10764	4.90486e-08	5.64835e-07	7.22991	8	70983696	70983766	TCGA_panCancer	PRDM14|Promoter
19:44324727-44324909|TCGA_otherCancer	0.167864	0.131332	5.97297	8.50352e-08	8.9373e-07	6.68675	19	44324727	44324909	TCGA_otherCancer	LYPD5|Promoter
5:178772195-178772378|TCGA_COADREAD	0.16767	0.0967435	3.44257	0.000971777	0.00257004	-2.38874	5	178772195	178772378	TCGA_COADREAD	ADAMTS2|Promoter
14:103739858-103740142|TCGA_otherCancer	0.167638	0.121826	5.50444	5.60245e-07	4.52113e-06	4.83041	14	103739858	103740142	TCGA_otherCancer	Intergenic
10:102894942-102895064|TCGA_panCancer	0.167485	0.110363	6.46175	1.13758e-08	1.69151e-07	8.67493	10	102894942	102895064	TCGA_panCancer	TLX1|Intron,TLX1NB|Intron
6:100060874-100061236|TCGA_panCancer	0.167447	0.169433	7.58776	9.91911e-11	4.12238e-09	13.3839	6	100060874	100061236	TCGA_panCancer	PRDM13|Exon
12:62584847-62584909|NgPaper-ColonSpecific	0.167364	0.125621	6.12647	4.54054e-08	5.28584e-07	7.30614	12	62584847	62584909	NgPaper-ColonSpecific	FAM19A2|Intron
7:98245896-98246174|TCGA_panCancer	0.167242	0.145307	6.63131	5.6141e-09	9.52335e-08	9.37444	7	98245896	98246174	TCGA_panCancer	NPTX2|Promoter
5:87981358-87981427|TCGA_otherCancer	0.167081	0.173219	6.53551	8.37048e-09	1.32022e-07	8.97871	5	87981358	87981427	TCGA_otherCancer	LINC00461|Promoter
1:91190880-91190991|TCGA_LUCA	0.166999	0.171716	6.61102	6.11041e-09	1.01989e-07	9.29049	1	91190880	91190991	TCGA_LUCA	Intergenic
1:91183349-91183421|TCGA_LUCA	0.166977	0.105463	5.99322	7.82974e-08	8.33793e-07	6.7682	1	91183349	91183421	TCGA_LUCA	BARHL2|Promoter
10:23484490-23484724|TCGA_panCancer	0.166927	0.181994	6.64586	5.28307e-09	9.16762e-08	9.43467	10	23484490	23484724	TCGA_panCancer	Intergenic
10:102900187-102900293|TCGA_panCancer	0.166847	0.162254	7.19767	5.18805e-10	1.45196e-08	11.7381	10	102900187	102900293	TCGA_panCancer	TLX1NB|Intron
19:52873731-52873778|CRCpan_patient	0.166646	0.413922	4.92397	5.36148e-06	3.09741e-05	2.61838	19	52873731	52873778	CRCpan_patient	ZNF880|Intron
13:100624167-100624299|CRCpan_patient	0.166621	0.189507	6.74756	3.45245e-09	6.44241e-08	9.85642	13	100624167	100624299	CRCpan_patient	ZIC5|Promoter
4:85423051-85423227|TCGA_panCancer	0.166337	0.147377	5.73166	2.25897e-07	2.07476e-06	5.72378	4	85423051	85423227	TCGA_panCancer	Intergenic
2:190044482-190044510|TCGA_BRCA	0.166301	0.221068	5.25262	1.51019e-06	1.0593e-05	3.85742	2	190044482	190044510	TCGA_BRCA	COL5A2|Promoter
5:170735853-170736027|CRCpan_cellline	0.166241	0.198277	6.16466	3.88184e-08	4.63535e-07	7.46098	5	170735853	170736027	CRCpan_cellline	TLX3|Promoter
2:157178090-157178350|TCGA_BRCA|CRCpan_patient	0.166138	0.151388	4.80966	8.26415e-06	4.46339e-05	2.19648	2	157178090	157178350	TCGA_BRCA|CRCpan_patient	Intergenic
1:91185178-91185189|TCGA_panCancer	0.166112	0.409687	3.36417	0.00124305	0.00315007	-2.62089	1	91185178	91185189	TCGA_panCancer	BARHL2|Promoter
20:47935054-47935162|TCGA_COADREAD	0.166093	0.130841	5.88767	1.20273e-07	1.19869e-06	6.34481	20	47935054	47935162	TCGA_COADREAD	Intergenic
18:56935346-56935373|TCGA_COADREAD	0.166091	0.170548	5.99981	7.62227e-08	8.17501e-07	6.7947	18	56935346	56935373	TCGA_COADREAD	RAX|Exon
11:66326595-66326689|TCGA_panCancer	0.166071	0.445614	5.12802	2.45078e-06	1.58775e-05	3.38335	11	66326595	66326689	TCGA_panCancer	ACTN3|Intron
17:46799853-46800044|TCGA_panCancer	0.165963	0.167007	7.68682	6.50889e-11	2.92443e-09	13.8034	17	46799853	46800044	TCGA_panCancer	PRAC2|Promoter,PRAC1|Promoter
8:67873338-67873517|TCGA_panCancer	0.165945	0.139641	5.25985	1.46815e-06	1.0333e-05	3.88509	8	67873338	67873517	TCGA_panCancer	TCF24|Intron
12:22093836-22093847|TCGA_panCancer|CRCpan_patient	0.165935	0.205471	5.42724	7.6062e-07	5.77678e-06	4.53012	12	22093836	22093847	TCGA_panCancer|CRCpan_patient	Intergenic
19:10403416-10403569|TCGA_LUCA	0.165911	0.218274	5.08939	2.84515e-06	1.81729e-05	3.23739	19	10403416	10403569	TCGA_LUCA	ICAM5|Exon
7:27282228-27282603|TCGA_BRCA	0.165877	0.142243	7.32107	3.07681e-10	9.43706e-09	12.2576	7	27282228	27282603	TCGA_BRCA	EVX1-AS|Intron,EVX1|Promoter
8:70946994-70947181|TCGA_LUCA	0.165876	0.118105	6.2868	2.34749e-08	3.04405e-07	7.95813	8	70946994	70947181	TCGA_LUCA	Intergenic
2:237078609-237078831|TCGA_LUCA|TCGA_panCancer	0.165875	0.165736	6.80714	2.68937e-09	5.23513e-08	10.1042	2	237078609	237078831	TCGA_LUCA|TCGA_panCancer	GBX2|Promoter
10:102986951-102987144|TCGA_LUCA	0.165862	0.223813	5.68404	2.73531e-07	2.44074e-06	5.53543	10	102986951	102987144	TCGA_LUCA	LBX1-AS1|Promoter,LBX1|Exon
14:103389932-103389973|NgPaper-LungSpecific	0.165589	0.208968	6.74726	3.45683e-09	6.44241e-08	9.85517	14	103389932	103389973	NgPaper-LungSpecific	AMN|Intron
6:100067213-100067269|NgPaper-ColonSpecific	0.165335	0.145103	6.21184	3.19723e-08	3.91967e-07	7.65271	6	100067213	100067269	NgPaper-ColonSpecific	Intergenic
19:37095953-37096178|TCGA_COADREAD	0.16531	0.0959807	6.30499	2.17759e-08	2.86394e-07	8.03243	19	37095953	37096178	TCGA_COADREAD	ZNF529|Promoter,ZNF382|Promoter
6:28175785-28175911|CRCpan_cellline	0.165251	0.135537	5.84233	1.44532e-07	1.39258e-06	6.1637	6	28175785	28175911	CRCpan_cellline	Intergenic
2:176969213-176969398|TCGA_BRCA	0.165217	0.173633	5.23	1.64947e-06	1.13779e-05	3.77099	2	176969213	176969398	TCGA_BRCA	HOXD11|Promoter
16:79623585-79623886|CRCpan_patient	0.165188	0.136162	6.24181	2.826e-08	3.53818e-07	7.77471	16	79623585	79623886	CRCpan_patient	Intergenic
8:77586467-77586523|TCGA_BRCA	0.165023	0.139848	4.59835	1.81722e-05	8.70591e-05	1.42999	8	77586467	77586523	TCGA_BRCA	ZFHX4-AS1|Intron
17:46691765-46691969|TCGA_LUCA	0.164984	0.142677	6.48216	1.04509e-08	1.57941e-07	8.75889	17	46691765	46691969	TCGA_LUCA	HOXB8|Promoter
5:528464-528477|TCGA_panCancer	0.164927	0.196034	3.55542	0.000677811	0.00187611	-2.0479	5	528464	528477	TCGA_panCancer	Intergenic
1:86622827-86622855|CRCpan_patient	0.164773	0.496389	5.25381	1.50321e-06	1.05529e-05	3.86196	1	86622827	86622855	CRCpan_patient	COL24A1|Promoter
13:95355577-95355679|TCGA_LUCA	0.164437	0.147978	5.03518	3.50506e-06	2.17094e-05	3.03346	13	95355577	95355679	TCGA_LUCA	Intergenic
10:102894542-102894808|TCGA_panCancer	0.164404	0.107805	5.91302	1.08514e-07	1.09729e-06	6.44626	10	102894542	102894808	TCGA_panCancer	TLX1|Intron,TLX1NB|Intron
12:130823800-130823863|NgPaper-ColonSpecific	0.164167	0.243986	5.86662	1.30992e-07	1.28853e-06	6.26065	12	130823800	130823863	NgPaper-ColonSpecific	PIWIL1|Intron
3:129694595-129694662|TCGA_COADREAD	0.163977	0.204649	6.24065	2.83958e-08	3.54927e-07	7.76997	3	129694595	129694662	TCGA_COADREAD	TRH|Exon
21:38076535-38076557|CRCpan_patient	0.163968	0.210911	4.50697	2.54213e-05	0.000115466	1.10424	21	38076535	38076557	CRCpan_patient	SIM2|Intron
3:137489597-137489728|CRCpan_patient	0.163855	0.137323	6.46293	1.13201e-08	1.68625e-07	8.67978	3	137489597	137489728	CRCpan_patient	LINC01210|Promoter
19:54485322-54485333|TCGA_LUCA	0.163824	0.520891	3.46476	0.00090581	0.00241653	-2.32233	19	54485322	54485333	TCGA_LUCA	CACNG8|Exon,MIR935|Promoter
12:104697121-104697699|TCGA_panCancer	0.163781	0.131469	5.64098	3.25066e-07	2.8375e-06	5.36559	12	104697121	104697699	TCGA_panCancer	TXNRD1|Intron,EID3|Promoter
3:147106044-147106129|TCGA_panCancer	0.163726	0.11648	5.46633	6.5167e-07	5.12458e-06	4.68192	3	147106044	147106129	TCGA_panCancer	ZIC4|Exon
13:28492252-28492440|TCGA_BRCA	0.163721	0.139361	5.84942	1.40441e-07	1.36213e-06	6.192	13	28492252	28492440	TCGA_BRCA	PDX1-AS1|Intron,PDX1|Promoter
10:101293828-101293964|TCGA_LUCA	0.163561	0.260897	5.5874	4.02698e-07	3.42252e-06	5.15495	10	101293828	101293964	TCGA_LUCA	LINC01475|Promoter,NKX2-3|Intron
11:31840525-31840634|TCGA_panCancer	0.163548	0.132353	5.86128	1.33853e-07	1.30892e-06	6.23935	11	31840525	31840634	TCGA_panCancer	DKFZp686K1684|Intron,PAX6|Promoter
1:63792560-63792715|TCGA_BRCA	0.163451	0.193176	5.89805	1.15314e-07	1.15203e-06	6.38633	1	63792560	63792715	TCGA_BRCA	FOXD3-AS1|Promoter,MIR6068|Promoter
3:147106320-147106495|TCGA_panCancer	0.163415	0.174994	5.41123	8.10267e-07	6.08946e-06	4.46805	3	147106320	147106495	TCGA_panCancer	ZIC4|Exon
14:36993670-36993885|CRCpan_patient	0.163284	0.171437	4.41326	3.57465e-05	0.000154351	0.774001	14	36993670	36993885	CRCpan_patient	Intergenic
2:73518779-73518876|CRCpan_patient	0.163158	0.131654	5.57871	4.16893e-07	3.51442e-06	5.12089	2	73518779	73518876	CRCpan_patient	EGR4|Exon
1:197887780-197887973|TCGA_panCancer	0.163015	0.14864	6.3983	1.48015e-08	2.09962e-07	8.41437	1	197887780	197887973	TCGA_panCancer	LHX9|Intron
7:96625685-96625759|TCGA_panCancer	0.162676	0.190427	5.95656	9.09104e-08	9.44559e-07	6.62084	7	96625685	96625759	TCGA_panCancer	DLX6-AS1|Intron
8:57358340-57358477|NgPaper-ColonSpecific	0.162557	0.138942	4.71387	1.18355e-05	6.08768e-05	1.84678	8	57358340	57358477	NgPaper-ColonSpecific	LOC101929415|Promoter,PENK|Exon
8:77585122-77585387|TCGA_panCancer	0.162521	0.139827	5.5565	4.55491e-07	3.80507e-06	5.03384	8	77585122	77585387	TCGA_panCancer	ZFHX4-AS1|Exon
1:119530844-119531149|TCGA_panCancer|CRCpan_patient	0.1624	0.149636	6.68268	4.52957e-09	7.97665e-08	9.58719	1	119530844	119531149	TCGA_panCancer|CRCpan_patient	TBX15|Intron,TBX15|Promoter
2:119606572-119606824|CRCpan_patient	0.162279	0.134045	7.46176	1.69413e-10	5.99216e-09	12.8512	2	119606572	119606824	CRCpan_patient	EN1|Promoter
6:100067121-100067176|NgPaper-ColonSpecific	0.162213	0.120142	6.00767	7.38162e-08	7.98907e-07	6.82636	6	100067121	100067176	NgPaper-ColonSpecific	Intergenic
15:89951745-89951938|TCGA_panCancer	0.162164	0.168598	7.09598	7.97294e-10	2.0454e-08	11.3112	15	89951745	89951938	TCGA_panCancer	Intergenic
4:54975886-54976067|TCGA_panCancer	0.16204	0.128734	5.83275	1.50243e-07	1.43594e-06	6.12551	4	54975886	54976067	TCGA_panCancer	Intergenic
7:27209638-27209796|TCGA_LUCA	0.162018	0.125278	4.94981	4.85898e-06	2.86642e-05	2.71444	7	27209638	27209796	TCGA_LUCA	HOXA10-AS|Intron,HOXA10-HOXA9|Intron,MIR196B|Promoter
2:175200837-175201019|TCGA_LUCA	0.161959	0.138301	5.40215	8.39813e-07	6.3058e-06	4.4329	2	175200837	175201019	TCGA_LUCA	SP9|Exon
2:177017166-177017307|NgPaper-ColonSpecific	0.161675	0.128315	4.88496	6.2177e-06	3.51814e-05	2.47384	2	177017166	177017307	NgPaper-ColonSpecific	HOXD4|Intron
16:22825309-22825446|TCGA_BRCA	0.161604	0.119202	6.14899	4.13972e-08	4.87974e-07	7.39743	16	22825309	22825446	TCGA_BRCA	HS3ST2|Promoter
2:45155823-45156005|TCGA_panCancer	0.161598	0.125244	5.10061	2.72459e-06	1.74474e-05	3.27974	2	45155823	45156005	TCGA_panCancer	Intergenic
10:108924193-108924358|TCGA_otherCancer	0.161456	0.127616	6.55045	7.86579e-09	1.2568e-07	9.0403	10	108924193	108924358	TCGA_otherCancer	SORCS1|Promoter
1:76082683-76082861|TCGA_BRCA	0.161369	0.132809	6.52388	8.78583e-09	1.36756e-07	8.93074	1	76082683	76082861	TCGA_BRCA	SLC44A5|Promoter
1:180203234-180203280|CRCpan_patient	0.161303	0.300216	6.03445	6.61729e-08	7.27552e-07	6.93424	1	180203234	180203280	CRCpan_patient	LHX4|Intron
5:153863405-153863590|CRCpan_cellline	0.161203	0.149906	8.43138	2.72807e-12	2.31385e-10	16.9665	5	153863405	153863590	CRCpan_cellline	Intergenic
11:19263803-19264038|TCGA_LUCA	0.161111	0.112042	4.41799	3.51398e-05	0.000152047	0.790572	11	19263803	19264038	TCGA_LUCA	E2F8|Promoter
12:14133552-14133567|CRCpan_patient	0.160931	0.229938	5.0571	3.22184e-06	2.02265e-05	3.11582	12	14133552	14133567	CRCpan_patient	GRIN2B|Promoter
12:130527076-130527122|TCGA_COADREAD	0.160911	0.162131	5.94636	9.47616e-08	9.77244e-07	6.57991	12	130527076	130527122	TCGA_COADREAD	LOC100190940|Promoter
7:155302765-155303005|TCGA_LUCA	0.160907	0.139787	7.87671	2.90016e-11	1.46989e-09	14.6088	7	155302765	155303005	TCGA_LUCA	CNPY1|Intron
19:44324934-44325060|TCGA_otherCancer	0.160839	0.187904	5.36887	9.57504e-07	7.08706e-06	4.3042	19	44324934	44325060	TCGA_otherCancer	LYPD5|Promoter
5:87991225-87991454|TCGA_otherCancer	0.16067	0.180333	7.56017	1.11532e-10	4.47996e-09	13.2672	5	87991225	87991454	TCGA_otherCancer	Intergenic
20:37356039-37356139|TCGA_COADREAD	0.16058	0.128546	6.75457	3.35246e-09	6.30445e-08	9.88557	20	37356039	37356139	TCGA_COADREAD	SLC32A1|Exon
8:11560552-11560610|TCGA_hotGene	0.16053	0.179882	6.33974	1.88628e-08	2.54525e-07	8.17447	8	11560552	11560610	TCGA_hotGene	GATA4|Intron,GATA4|Promoter,SNORA99|Promoter
16:3239283-3239497|TCGA_BRCA|CRCpan_patient	0.16025	0.11451	5.21121	1.77475e-06	1.21015e-05	3.69929	16	3239283	3239497	TCGA_BRCA|CRCpan_patient	Intergenic
3:27764506-27764517|TCGA_LUCA	0.160231	0.148704	6.11489	4.76129e-08	5.51195e-07	7.25925	3	27764506	27764517	TCGA_LUCA	EOMES|Promoter
1:98510743-98510760|CRCpan_patient	0.160046	0.290919	4.77416	9.44424e-06	5.00641e-05	2.06646	1	98510743	98510760	CRCpan_patient	MIR137HG|Intron,MIR2682|Promoter
1:119530438-119530619|TCGA_panCancer	0.159964	0.125146	5.75119	2.08819e-07	1.93501e-06	5.80119	1	119530438	119530619	TCGA_panCancer	TBX15|Intron,TBX15|Promoter
11:43602874-43603047|TCGA_panCancer	0.159833	0.10638	6.41168	1.40029e-08	2.00427e-07	8.46926	11	43602874	43603047	TCGA_panCancer	MIR129-2|Promoter
2:223159721-223159912|CRCpan_patient	0.159631	0.158166	7.38112	2.38533e-10	7.92776e-09	12.5107	2	223159721	223159912	CRCpan_patient	PAX3|Intron,CCDC140|Promoter
7:54609730-54609947|CRCpan_cellline|TCGA_COADREAD	0.159472	0.136892	5.90584	1.11724e-07	1.12427e-06	6.41751	7	54609730	54609947	CRCpan_cellline|TCGA_COADREAD	VSTM2A|Promoter
21:38079605-38079787|CRCpan_patient	0.159443	0.183452	5.23906	1.59227e-06	1.1062e-05	3.80557	21	38079605	38079787	CRCpan_patient	SIM2|Intron
6:150286333-150286545|TCGA_panCancer	0.159359	0.111958	6.88983	1.9003e-09	3.94602e-08	10.4488	6	150286333	150286545	TCGA_panCancer	ULBP1|Intron,ULBP1|Exon
7:113723088-113723332|TCGA_LUCA	0.159202	0.112098	5.9019	1.13526e-07	1.13827e-06	6.40174	7	113723088	113723332	TCGA_LUCA	Intergenic
5:170738100-170738111|TCGA_otherCancer	0.15914	0.206058	3.78152	0.00032283	0.00100254	-1.34237	5	170738100	170738111	TCGA_otherCancer	TLX3|Intron
7:15726697-15726881|TCGA_panCancer	0.159126	0.128399	5.87269	1.27804e-07	1.26015e-06	6.28494	7	15726697	15726881	TCGA_panCancer	MEOX2-AS1|Promoter,MEOX2|Promoter
19:51830955-51831127|TCGA_COADREAD	0.159078	0.114985	6.21871	3.10812e-08	3.83874e-07	7.68065	19	51830955	51831127	TCGA_COADREAD	IGLON5|Exon
10:23984769-23984886|NgPaper-ColonSpecific	0.158972	0.119387	6.62394	5.78946e-09	9.76105e-08	9.34395	10	23984769	23984886	NgPaper-ColonSpecific	KIAA1217|Intron
9:37038095-37038167|TCGA_panCancer	0.158967	0.194676	5.62076	3.52453e-07	3.05484e-06	5.28602	9	37038095	37038167	TCGA_panCancer	Intergenic
7:1272507-1272716|TCGA_COADREAD	0.158908	0.142482	6.34374	1.8553e-08	2.50752e-07	8.19086	7	1272507	1272716	TCGA_COADREAD	UNCX|Promoter
15:68120908-68121051|TCGA_panCancer	0.158858	0.146103	5.57756	4.18807e-07	3.52697e-06	5.11638	15	68120908	68121051	TCGA_panCancer	SKOR1|Intron
7:42267697-42267864|NgPaper-LungSpecific	0.158521	0.140581	6.04728	6.27923e-08	6.96835e-07	6.986	7	42267697	42267864	NgPaper-LungSpecific	GLI3|Intron
1:205819172-205819197|LuShun_CCR-Erlotinib_resistance	0.158484	0.232168	4.58694	1.89535e-05	9.02302e-05	1.38911	1	205819172	205819197	LuShun_CCR-Erlotinib_resistance	PM20D1|Promoter
5:153862048-153862456|TCGA_LUCA|TCGA_BRCA	0.158463	0.12782	7.22806	4.56198e-10	1.2986e-08	11.866	5	153862048	153862456	TCGA_LUCA|TCGA_BRCA	Intergenic
13:77461197-77461208|CRCpan_patient	0.158452	0.202088	5.72185	2.34987e-07	2.14168e-06	5.68494	13	77461197	77461208	CRCpan_patient	KCTD12|Promoter
1:169396486-169396985|TCGA_panCancer|TCGA_BRCA	0.158366	0.100548	5.88303	1.2256e-07	1.21421e-06	6.32624	1	169396486	169396985	TCGA_panCancer|TCGA_BRCA	CCDC181|Promoter,CCDC181|Intron
20:61809399-61809565|TCGA_COADREAD	0.158361	0.101319	5.10029	2.72796e-06	1.74556e-05	3.27853	20	61809399	61809565	TCGA_COADREAD	MIR124-3|Promoter
12:115135778-115135791|TCGA_LUCA	0.158277	0.235389	4.12121	0.000101076	0.000374728	-0.229314	12	115135778	115135791	TCGA_LUCA	Intergenic
22:46262729-46262748|NgPaper-ColonSpecific	0.158146	0.146495	5.99922	7.6407e-08	8.18422e-07	6.79232	22	46262729	46262748	NgPaper-ColonSpecific	Intergenic
2:118981607-118981955|TCGA_LUCA	0.158087	0.103934	6.21041	3.21611e-08	3.93701e-07	7.64689	2	118981607	118981955	TCGA_LUCA	Intergenic
8:85096897-85097252|TCGA_panCancer	0.158043	0.157161	6.24548	2.78363e-08	3.51495e-07	7.78964	8	85096897	85097252	TCGA_panCancer	RALYL|Intron,RALYL|Promoter
1:77334308-77334507|NgPaper-ColonSpecific	0.157898	0.101308	5.23785	1.59976e-06	1.10902e-05	3.80097	1	77334308	77334507	NgPaper-ColonSpecific	ST6GALNAC5|Exon
7:96632708-96632856|TCGA_LUCA	0.157898	0.205622	7.52663	1.28618e-10	4.93712e-09	13.1253	7	96632708	96632856	TCGA_LUCA	DLX6-AS1|Intron,DLX6|Promoter
11:31838581-31838702|TCGA_BRCA	0.157762	0.135807	5.51409	5.39197e-07	4.36823e-06	4.86803	11	31838581	31838702	TCGA_BRCA	DKFZp686K1684|Promoter,PAX6|Intron
7:117119801-117120070|TCGA_BRCA	0.157701	0.107549	4.21637	7.23247e-05	0.000283033	0.0931149	7	117119801	117120070	TCGA_BRCA	CFTR|Promoter
5:153858811-153858965|CRCpan_cellline	0.15768	0.144548	5.57877	4.16789e-07	3.51442e-06	5.12113	5	153858811	153858965	CRCpan_cellline	HAND1|Promoter
19:36523980-36524042|NgPaper-ColonSpecific	0.157641	0.324518	5.78026	1.8573e-07	1.73654e-06	5.9166	19	36523980	36524042	NgPaper-ColonSpecific	CLIP3|Promoter,LOC101927572|Intron
13:28491669-28491718|TCGA_BRCA	0.157607	0.220587	7.35394	2.67664e-10	8.65691e-09	12.3961	13	28491669	28491718	TCGA_BRCA	PDX1-AS1|Intron,PDX1|Promoter
10:118030822-118030965|TCGA_panCancer	0.157421	0.1137	6.71548	3.94879e-09	7.16646e-08	9.72323	10	118030822	118030965	TCGA_panCancer	GFRA1|Intron
1:91184285-91184582|TCGA_panCancer|CRCpan_patient	0.157406	0.127248	7.06909	8.93112e-10	2.24276e-08	11.1984	1	91184285	91184582	TCGA_panCancer|CRCpan_patient	BARHL2|Promoter
12:113901139-113901268|TCGA_panCancer	0.157391	0.0953288	5.98488	8.10056e-08	8.5664e-07	6.73465	12	113901139	113901268	TCGA_panCancer	LHX5|Exon
8:67874006-67874212|TCGA_panCancer|CRCpan_cellline	0.157339	0.10853	6.10127	5.03471e-08	5.78018e-07	7.2041	8	67874006	67874212	TCGA_panCancer|CRCpan_cellline	TCF24|Exon
1:26551991-26552253|CRCpan_patient	0.157293	0.135938	4.87014	6.5767e-06	3.69092e-05	2.4191	1	26551991	26552253	CRCpan_patient	LOC101928303|Promoter
8:70984095-70984361|TCGA_panCancer|CRCpan_cellline	0.157199	0.12947	6.05004	6.20877e-08	6.89937e-07	6.99714	8	70984095	70984361	TCGA_panCancer|CRCpan_cellline	PRDM14|Promoter
4:41751898-41751998|CRCpan_cellline	0.157097	0.244497	6.44763	1.20623e-08	1.78084e-07	8.61692	4	41751898	41751998	CRCpan_cellline	PHOX2B|Promoter
7:155164984-155165150|TCGA_panCancer	0.157084	0.14307	5.70802	2.48426e-07	2.24448e-06	5.63019	7	155164984	155165150	TCGA_panCancer	Intergenic
10:23463010-23463136|TCGA_COADREAD	0.157024	0.131467	6.87327	2.03729e-09	4.15048e-08	10.3797	10	23463010	23463136	TCGA_COADREAD	Intergenic
14:36994245-36994428|TCGA_panCancer	0.157009	0.161301	4.37736	4.06966e-05	0.000172499	0.6485	14	36994245	36994428	TCGA_panCancer	Intergenic
7:155252549-155252754|TCGA_LUCA	0.156951	0.151099	7.9624	2.01318e-11	1.15404e-09	14.9726	7	155252549	155252754	TCGA_LUCA	EN2|Intron
7:121950451-121950672|TCGA_LUCA	0.156863	0.102198	5.5018	5.66147e-07	4.56432e-06	4.82011	7	121950451	121950672	TCGA_LUCA	Intergenic
16:51190080-51190221|CRCpan_patient	0.156749	0.122912	6.81978	2.55047e-09	4.99988e-08	10.1568	16	51190080	51190221	CRCpan_patient	Intergenic
14:36973190-36973242|TCGA_LUCA	0.156588	0.153177	4.48156	2.78922e-05	0.000125116	1.01432	14	36973190	36973242	TCGA_LUCA	SFTA3|Intron
9:96714120-96714301|CRCpan_colon	0.15655	0.12419	4.60794	1.75402e-05	8.47147e-05	1.46437	9	96714120	96714301	CRCpan_colon	BARX1|Exon
2:105478570-105478706|CRCpan_patient	0.156516	0.141111	7.16573	5.93825e-10	1.61303e-08	11.6039	2	105478570	105478706	CRCpan_patient	Intergenic
12:54321591-54321667|TCGA_COADREAD	0.156476	0.105448	6.38603	1.55733e-08	2.17554e-07	8.36407	12	54321591	54321667	TCGA_COADREAD	Intergenic
1:91172178-91172294|CRCpan_patient	0.156442	0.156643	4.98235	4.29146e-06	2.58858e-05	2.83571	1	91172178	91172294	CRCpan_patient	Intergenic
7:54609863-54609998|TCGA_COADREAD	0.156384	0.138028	5.64391	3.2127e-07	2.81094e-06	5.37714	7	54609863	54609998	TCGA_COADREAD	VSTM2A|Promoter
20:21493002-21493252|CRCpan_patient|TCGA_COADREAD	0.156352	0.109889	5.99747	7.69544e-08	8.22166e-07	6.78527	20	21493002	21493252	CRCpan_patient|TCGA_COADREAD	NKX2-2|Exon
9:79637566-79637599|TCGA_panCancer	0.156177	0.212064	5.67603	2.82466e-07	2.50572e-06	5.5038	9	79637566	79637599	TCGA_panCancer	Intergenic
2:237072832-237073014|TCGA_panCancer	0.156167	0.109035	5.84167	1.44916e-07	1.39415e-06	6.16108	2	237072832	237073014	TCGA_panCancer	Intergenic
10:134599923-134600111|TCGA_panCancer	0.156084	0.169556	5.90354	1.12772e-07	1.13207e-06	6.40831	10	134599923	134600111	TCGA_panCancer	NKX6-2|Promoter
3:170137185-170137558|CRCpan_patient|TCGA_panCancer	0.156003	0.110485	4.87222	6.52533e-06	3.67221e-05	2.42674	3	170137185	170137558	CRCpan_patient|TCGA_panCancer	CLDN11|Promoter,CLDN11|Intron
11:31836380-31836462|TCGA_LUCA	0.155942	0.143736	6.19789	3.3862e-08	4.11785e-07	7.59596	11	31836380	31836462	TCGA_LUCA	DKFZp686K1684|Promoter,PAX6|Intron,PAX6|Promoter
7:96632968-96633002|TCGA_LUCA	0.155876	0.23403	6.3937	1.50863e-08	2.12898e-07	8.39551	7	96632968	96633002	TCGA_LUCA	DLX6-AS1|Intron,DLX6|Promoter
7:155242511-155242659|CRCpan_cellline	0.155837	0.11126	6.57685	7.04627e-09	1.14169e-07	9.1493	7	155242511	155242659	CRCpan_cellline	Intergenic
12:22093900-22094387|TCGA_panCancer|CRCpan_patient	0.155784	0.103145	6.17132	3.77703e-08	4.52373e-07	7.48802	12	22093900	22094387	TCGA_panCancer|CRCpan_patient	Intergenic
1:200009761-200009863|TCGA_BRCA	0.155747	0.133823	6.20576	3.27832e-08	3.99552e-07	7.62796	1	200009761	200009863	TCGA_BRCA	NR5A2|Intron,NR5A2|Promoter
10:109674686-109674805|TCGA_otherCancer	0.155435	0.124858	6.36733	1.68272e-08	2.30805e-07	8.28745	10	109674686	109674805	TCGA_otherCancer	LINC01435|Intron
12:43945018-43945051|LuShun_CCR-Erlotinib_resistance	0.155282	0.119938	6.26574	2.56052e-08	3.28949e-07	7.87224	12	43945018	43945051	LuShun_CCR-Erlotinib_resistance	ADAMTS20|Exon
10:108924361-108924538|TCGA_otherCancer	0.155189	0.12549	5.75645	2.04437e-07	1.90076e-06	5.82208	10	108924361	108924538	TCGA_otherCancer	SORCS1|Promoter
19:58220560-58220602|NgPaper-ColonSpecific	0.155162	0.105889	5.27501	1.38368e-06	9.82161e-06	3.94316	19	58220560	58220602	NgPaper-ColonSpecific	ZNF154|Promoter
6:10882085-10882096|TCGA_COADREAD|TCGA_LUCA	0.155093	0.144938	5.04622	3.35955e-06	2.0933e-05	3.0749	6	10882085	10882096	TCGA_COADREAD|TCGA_LUCA	GCM2|Promoter
3:147124247-147124423|TCGA_panCancer	0.155032	0.151382	5.57946	4.15653e-07	3.51108e-06	5.12382	3	147124247	147124423	TCGA_panCancer	ZIC4|Promoter,ZIC1|Promoter
2:105470545-105470724|TCGA_panCancer	0.154953	0.132591	5.46677	6.50515e-07	5.12034e-06	4.68366	2	105470545	105470724	TCGA_panCancer	LINC01158|Promoter,POU3F3|Promoter
15:33010226-33010405|TCGA_LUCA	0.154798	0.122432	5.33852	1.07885e-06	7.85923e-06	4.18715	15	33010226	33010405	TCGA_LUCA	LOC100131315|Exon,GREM1|Promoter
13:112722163-112722177|TCGA_panCancer	0.154793	0.162932	5.60282	3.78653e-07	3.24805e-06	5.21549	13	112722163	112722177	TCGA_panCancer	SOX1|Promoter,LINC00403|Intron
8:70983429-70983658|TCGA_panCancer	0.154725	0.13272	5.7156	2.40969e-07	2.189e-06	5.66019	8	70983429	70983658	TCGA_panCancer	PRDM14|Promoter
8:65286223-65286490|CRCpan_cellline	0.154713	0.11681	5.67686	2.81527e-07	2.50006e-06	5.50708	8	65286223	65286490	CRCpan_cellline	MIR124-2HG|Promoter
17:37764088-37764186|CRCpan_patient	0.154646	0.20286	5.52579	5.14694e-07	4.21077e-06	4.91374	17	37764088	37764186	CRCpan_patient	NEUROD2|Promoter
10:101295567-101295751|TCGA_LUCA	0.154552	0.148811	5.06821	3.08703e-06	1.95129e-05	3.1576	10	101295567	101295751	TCGA_LUCA	NKX2-3|Exon
20:3052646-3052856|TCGA_BRCA	0.154513	0.101528	3.94036	0.00018883	0.000637544	-0.82951	20	3052646	3052856	TCGA_BRCA	OXT|Promoter
13:110960036-110960153|TCGA_COADREAD	0.154495	0.134858	5.49423	5.83428e-07	4.67192e-06	4.79057	13	110960036	110960153	TCGA_COADREAD	COL4A2|Promoter,COL4A1|Promoter
19:57018823-57019449|CRCpan_patient|TCGA_COADREAD|TCGA_panCancer	0.154475	0.122479	6.626	5.73986e-09	9.71684e-08	9.35248	19	57018823	57019449	CRCpan_patient|TCGA_COADREAD|TCGA_panCancer	ZNF471|Promoter
15:89921025-89921331|TCGA_otherCancer	0.154459	0.17308	5.04484	3.37733e-06	2.1028e-05	3.06975	15	89921025	89921331	TCGA_otherCancer	MIR9-3HG|Exon,MIR9-3HG|Promoter
14:95234651-95234795|CRCpan_patient	0.154394	0.138183	7.65593	7.42297e-11	3.24735e-09	13.6725	14	95234651	95234795	CRCpan_patient	GSC|Exon,DIGIT|Promoter
14:57276449-57276463|LuShun_CCR-Erlotinib_resistance	0.154381	0.132655	5.25	1.52574e-06	1.0666e-05	3.84739	14	57276449	57276463	LuShun_CCR-Erlotinib_resistance	OTX2|Intron
19:38182789-38183061|CRCpan_patient|TCGA_LUCA	0.154356	0.0918554	8.13001	9.85531e-12	6.60624e-10	15.6849	19	38182789	38183061	CRCpan_patient|TCGA_LUCA	ZNF781|Promoter
11:58672757-58673056|TCGA_panCancer	0.154188	0.111134	6.60701	6.21355e-09	1.03294e-07	9.2739	11	58672757	58673056	TCGA_panCancer	Intergenic
19:58951282-58951356|CRCpan_patient|TCGA_COADREAD	0.153827	0.193793	5.51371	5.39998e-07	4.37046e-06	4.86658	19	58951282	58951356	CRCpan_patient|TCGA_COADREAD	ZNF132|Promoter
2:119614444-119614644|TCGA_panCancer	0.153808	0.142084	7.38912	2.30571e-10	7.75912e-09	12.5445	2	119614444	119614644	TCGA_panCancer	Intergenic
12:114846990-114847094|TCGA_otherCancer	0.153537	0.103414	6.38493	1.56447e-08	2.18034e-07	8.35955	12	114846990	114847094	TCGA_otherCancer	TBX5|Promoter,TBX5-AS1|Intron
4:172734856-172735012|CRCpan_cellline	0.153532	0.136289	7.12073	7.18188e-10	1.88911e-08	11.415	4	172734856	172735012	CRCpan_cellline	GALNTL6|Promoter,LOC441052|Promoter
10:22623951-22623989|TCGA_panCancer	0.153437	0.2955	6.01039	7.3003e-08	7.93204e-07	6.83729	10	22623951	22623989	TCGA_panCancer	Intergenic
19:57683977-57684008|TCGA_COADREAD	0.153425	0.165354	5.41329	8.037e-07	6.05104e-06	4.47604	19	57683977	57684008	TCGA_COADREAD	Intergenic
4:188916552-188916635|TCGA_panCancer	0.153334	0.362008	6.24544	2.78412e-08	3.51495e-07	7.78947	4	188916552	188916635	TCGA_panCancer	ZFP42|Promoter
8:11557875-11557922|LuShun_CCR-Erlotinib_resistance	0.15327	0.247664	6.07891	5.51732e-08	6.25647e-07	7.11371	8	11557875	11557922	LuShun_CCR-Erlotinib_resistance	GATA4|Intron
5:134880196-134880215|CRCpan_cellline	0.153227	0.0908449	5.86085	1.34088e-07	1.30968e-06	6.23763	5	134880196	134880215	CRCpan_cellline	Intergenic
14:65637709-65637916|TCGA_LUCA	0.153129	0.150195	5.29483	1.28045e-06	9.16721e-06	4.01916	14	65637709	65637916	TCGA_LUCA	Intergenic
7:155242669-155242845|CRCpan_cellline	0.153002	0.109951	6.5276	8.65096e-09	1.35418e-07	8.94606	7	155242669	155242845	CRCpan_cellline	Intergenic
17:77722438-77722502|TCGA_BRCA	0.152945	0.167616	7.16897	5.85729e-10	1.60151e-08	11.6176	17	77722438	77722502	TCGA_BRCA	Intergenic
1:18969662-18969880|CRCpan_patient	0.152943	0.111459	7.27182	3.79058e-10	1.12002e-08	12.0501	1	18969662	18969880	CRCpan_patient	PAX7|Intron
1:214360788-214360913|CRCpan_patient	0.15293	0.113532	5.49568	5.80078e-07	4.65406e-06	4.79623	1	214360788	214360913	CRCpan_patient	Intergenic
7:15726887-15726979|TCGA_panCancer	0.152763	0.189693	6.27967	2.4176e-08	3.13008e-07	7.92903	7	15726887	15726979	TCGA_panCancer	MEOX2-AS1|Promoter,MEOX2|Promoter
9:23821045-23821151|CRCpan_cellline	0.152727	0.224892	6.68023	4.57627e-09	8.04186e-08	9.57702	9	23821045	23821151	CRCpan_cellline	ELAVL2|Promoter,ELAVL2|Intron
5:122423885-122423915|CRCpan_cellline	0.152705	0.289709	4.3074	5.23179e-05	0.000214537	0.405667	5	122423885	122423915	CRCpan_cellline	PRDM6|Promoter
12:54345350-54345384|TCGA_BRCA	0.152694	0.166337	5.43805	7.28822e-07	5.58853e-06	4.57205	12	54345350	54345384	TCGA_BRCA	Intergenic
2:27530377-27530538|TCGA_otherCancer	0.152682	0.184681	5.72539	2.31668e-07	2.1184e-06	5.69895	2	27530377	27530538	TCGA_otherCancer	UCN|Exon
15:58357716-58357934|TCGA_panCancer	0.152642	0.153476	5.99308	7.83436e-08	8.33793e-07	6.76762	15	58357716	58357934	TCGA_panCancer	ALDH1A2|Promoter
2:9403681-9403793|NgPaper-ColonSpecific	0.152619	0.390858	5.80997	1.64737e-07	1.56312e-06	6.03476	2	9403681	9403793	NgPaper-ColonSpecific	ASAP2|Intron
17:46697009-46697020|CRCpan_patient	0.152508	0.262467	4.33539	4.73264e-05	0.000197677	0.502561	17	46697009	46697020	CRCpan_patient	Intergenic
5:42994622-42994640|TCGA_BRCA	0.152495	0.249399	3.90583	0.000212396	0.000705891	-0.942157	5	42994622	42994640	TCGA_BRCA	FLJ32255|Promoter
15:89951618-89951629|TCGA_panCancer	0.152486	0.159632	4.2809	5.75106e-05	0.000233185	0.314272	15	89951618	89951629	TCGA_panCancer	Intergenic
22:46263190-46263372|TCGA_LUCA	0.152458	0.107799	4.25659	6.27107e-05	0.000250964	0.230711	22	46263190	46263372	TCGA_LUCA	Intergenic
19:10403233-10403417|TCGA_LUCA	0.152371	0.131109	5.23393	1.62444e-06	1.12332e-05	3.78597	19	10403233	10403417	TCGA_LUCA	ICAM5|Exon
2:173099457-173099556|TCGA_BRCA	0.15212	0.33213	4.99429	4.09985e-06	2.48677e-05	2.88032	2	173099457	173099556	TCGA_BRCA	Intergenic
15:83952926-83953235|TCGA_COADREAD	0.15205	0.144058	5.16425	2.12995e-06	1.41407e-05	3.52066	15	83952926	83953235	TCGA_COADREAD	BNC1|Promoter
10:131769067-131769092|TCGA_panCancer	0.152032	0.149709	5.67761	2.80688e-07	2.49527e-06	5.51001	10	131769067	131769092	TCGA_panCancer	Intergenic
12:130388836-130389058|TCGA_COADREAD	0.152024	0.147611	7.08008	8.52661e-10	2.16077e-08	11.2445	12	130388836	130389058	TCGA_COADREAD	TMEM132D|Promoter
9:96714308-96714462|CRCpan_colon	0.151873	0.112431	4.64677	1.51916e-05	7.50862e-05	1.60404	9	96714308	96714462	CRCpan_colon	BARX1|Exon
1:63791963-63792140|TCGA_LUCA	0.151681	0.153873	5.66516	2.95048e-07	2.60621e-06	5.46091	1	63791963	63792140	TCGA_LUCA	FOXD3-AS1|Promoter
7:1272708-1272877|TCGA_COADREAD	0.151635	0.143354	6.16735	3.83915e-08	4.59151e-07	7.4719	7	1272708	1272877	TCGA_COADREAD	UNCX|Promoter
17:80330046-80330139|TCGA_panCancer	0.151613	0.112845	5.65428	3.08198e-07	2.71371e-06	5.41801	17	80330046	80330139	TCGA_panCancer	UTS2R|Promoter
12:33592248-33592326|NgPaper-LungSpecific	0.151591	0.136182	5.21684	1.73625e-06	1.18584e-05	3.72077	12	33592248	33592326	NgPaper-LungSpecific	SYT10|Promoter
1:66257990-66258202|TCGA_panCancer	0.151561	0.141856	7.59231	9.72897e-11	4.06368e-09	13.4032	1	66257990	66258202	TCGA_panCancer	PDE4B|Promoter
2:98962795-98963068|TCGA_COADREAD	0.151554	0.155219	5.2231	1.69446e-06	1.16208e-05	3.74463	2	98962795	98963068	TCGA_COADREAD	CNGA3|Promoter
4:81106757-81106824|TCGA_panCancer	0.151532	0.176279	5.7947	1.75218e-07	1.64753e-06	5.97399	4	81106757	81106824	TCGA_panCancer	PRDM8|Promoter
4:21950031-21950323|TCGA_BRCA	0.151417	0.115103	6.85683	2.18296e-09	4.38278e-08	10.3111	4	21950031	21950323	TCGA_BRCA	KCNIP4|Promoter
2:45029734-45029771|TCGA_panCancer	0.151384	0.216553	4.99442	4.09784e-06	2.48677e-05	2.8808	2	45029734	45029771	TCGA_panCancer	Intergenic
2:175204839-175204913|TCGA_LUCA	0.151383	0.191548	5.6116	3.65593e-07	3.14577e-06	5.25001	2	175204839	175204913	TCGA_LUCA	Intergenic
15:68121069-68121196|TCGA_panCancer	0.151375	0.122219	6.48887	1.01631e-08	1.54153e-07	8.78653	15	68121069	68121196	TCGA_panCancer	SKOR1|Intron
11:637157-637307|TCGA_panCancer	0.15136	0.0803593	4.23888	6.67813e-05	0.000264201	0.170027	11	637157	637307	TCGA_panCancer	DRD4|Promoter
16:49315133-49315403|TCGA_panCancer	0.151319	0.119408	6.69312	4.33597e-09	7.68457e-08	9.6305	16	49315133	49315403	TCGA_panCancer	CBLN1|Promoter
10:101294478-101294563|CRCpan_patient	0.151102	0.205678	5.83711	1.47613e-07	1.41517e-06	6.14291	10	101294478	101294563	CRCpan_patient	NKX2-3|Intron
7:133811693-133811709|CRCpan_cellline	0.150856	0.325037	4.90551	5.75128e-06	3.2946e-05	2.5499	7	133811693	133811709	CRCpan_cellline	LRGUK|Promoter
1:165323763-165323816|CRCpan_patient	0.150789	0.0924787	5.13818	2.35634e-06	1.53375e-05	3.42179	1	165323763	165323816	CRCpan_patient	LMX1A|Intron
12:22094791-22094969|TCGA_LUCA	0.150788	0.0886046	6.34844	1.8196e-08	2.47537e-07	8.21008	12	22094791	22094969	TCGA_LUCA	Intergenic
18:55106142-55106343|TCGA_panCancer	0.150766	0.131205	6.29681	2.25242e-08	2.93134e-07	7.99901	18	55106142	55106343	TCGA_panCancer	ONECUT2|Intron
6:10415924-10416040|TCGA_LUCA	0.15052	0.197166	5.52645	5.13348e-07	4.20389e-06	4.91631	6	10415924	10416040	TCGA_LUCA	TFAP2A|Promoter,TFAP2A-AS1|Exon,TFAP2A|Intron
11:131780324-131780526|TCGA_COADREAD	0.150441	0.111062	6.16355	3.89946e-08	4.64144e-07	7.4565	11	131780324	131780526	TCGA_COADREAD	NTM|Intron,NTM|Promoter
14:57270850-57270958|TCGA_panCancer	0.150407	0.187313	4.49114	2.69347e-05	0.000121476	1.04817	14	57270850	57270958	TCGA_panCancer	OTX2|Exon,OTX2|Intron
3:125677423-125677434|TCGA_otherCancer	0.15039	0.371914	3.92936	0.000196047	0.000658666	-0.865445	3	125677423	125677434	TCGA_otherCancer	Intergenic
8:11562638-11562849|TCGA_hotGene	0.150268	0.150624	6.2977	2.24412e-08	2.93134e-07	8.00266	8	11562638	11562849	TCGA_hotGene	GATA4|Intron,GATA4|Promoter,SNORA99|Promoter
2:71115832-71116147|TCGA_panCancer	0.150066	0.126519	4.52043	2.41995e-05	0.000110946	1.152	2	71115832	71116147	TCGA_panCancer	LINC01143|Intron
13:112710648-112710726|TCGA_panCancer	0.150044	0.153648	5.80348	1.69113e-07	1.60099e-06	6.00893	13	112710648	112710726	TCGA_panCancer	LINC00403|Intron
3:170302750-170303021|TCGA_panCancer	0.149966	0.142425	5.93996	9.72601e-08	1.00177e-06	6.55424	3	170302750	170303021	TCGA_panCancer	LOC101928583|Intron,SLC7A14|Intron
22:29876258-29876377|TCGA_panCancer	0.149906	0.154664	7.04118	1.00472e-09	2.42768e-08	11.0815	22	29876258	29876377	TCGA_panCancer	NEFH|Promoter
1:50882012-50882254|TCGA_otherCancer|TCGA_panCancer	0.149796	0.127586	5.45561	6.79919e-07	5.32155e-06	4.64025	1	50882012	50882254	TCGA_otherCancer|TCGA_panCancer	Intergenic
10:60936619-60936879|TCGA_BRCA	0.149787	0.147809	5.32151	1.1533e-06	8.32864e-06	4.1217	10	60936619	60936879	TCGA_BRCA	PHYHIPL|Promoter,CCEPR|Promoter
1:156815127-156815361|TCGA_BRCA	0.149711	0.124041	5.76245	1.99559e-07	1.85749e-06	5.84586	1	156815127	156815361	TCGA_BRCA	INSRR|Exon,NTRK1|Intron
10:23463224-23463409|TCGA_panCancer	0.149569	0.10965	6.23051	2.96077e-08	3.67861e-07	7.72866	10	23463224	23463409	TCGA_panCancer	Intergenic
22:46263705-46263836|TCGA_LUCA	0.149299	0.25236	4.86998	6.58079e-06	3.69092e-05	2.41849	22	46263705	46263836	TCGA_LUCA	Intergenic
1:200009908-200009994|TCGA_BRCA	0.149298	0.137274	6.03276	6.6631e-08	7.29693e-07	6.92743	1	200009908	200009994	TCGA_BRCA	NR5A2|Intron,NR5A2|Promoter
11:31837305-31837548|TCGA_LUCA	0.149278	0.145338	7.13003	6.90496e-10	1.83367e-08	11.454	11	31837305	31837548	TCGA_LUCA	DKFZp686K1684|Promoter,PAX6|Intron
13:84453111-84453286|TCGA_BRCA	0.149245	0.104517	4.95267	4.80627e-06	2.84339e-05	2.72508	13	84453111	84453286	TCGA_BRCA	SLITRK1|Exon
8:144241945-144242142|TCGA_COADREAD	0.149075	0.107682	6.15281	4.07536e-08	4.82541e-07	7.41291	8	144241945	144242142	TCGA_COADREAD	LY6H|Promoter
6:28641912-28641923|CRCpan_cellline	0.149061	0.121651	4.78968	8.9094e-06	4.76851e-05	2.12324	6	28641912	28641923	CRCpan_cellline	Intergenic
2:237078357-237078562|TCGA_LUCA|TCGA_panCancer	0.148971	0.160968	7.52672	1.28567e-10	4.93712e-09	13.1257	2	237078357	237078562	TCGA_LUCA|TCGA_panCancer	GBX2|Promoter
10:57387598-57387788|CRCpan_patient|TCGA_BRCA	0.148962	0.132788	7.06703	9.00919e-10	2.2506e-08	11.1898	10	57387598	57387788	CRCpan_patient|TCGA_BRCA	Intergenic
5:175299967-175300250|TCGA_BRCA	0.148907	0.123702	6.85294	2.21894e-09	4.4443e-08	10.2949	5	175299967	175300250	TCGA_BRCA	CPLX2|Intron
14:36993913-36993981|CRCpan_patient	0.148867	0.27777	3.62075	0.000548521	0.00156785	-1.84708	14	36993913	36993981	CRCpan_patient	Intergenic
3:192126426-192126443|TCGA_COADREAD	0.14875	0.113953	5.26242	1.45347e-06	1.02529e-05	3.89494	3	192126426	192126443	TCGA_COADREAD	FGF12|Promoter,FGF12|Intron
18:44786723-44786734|CRCpan_patient	0.148693	0.219002	4.71977	1.15774e-05	5.98456e-05	1.86823	18	44786723	44786734	CRCpan_patient	Intergenic
9:140033389-140033538|CRCpan_cellline	0.148597	0.23339	5.39283	8.71278e-07	6.51264e-06	4.3968	9	140033389	140033538	CRCpan_cellline	GRIN1|Promoter
4:113444177-113444440|TCGA_panCancer	0.148514	0.143879	6.36737	1.6825e-08	2.30805e-07	8.28758	4	113444177	113444440	TCGA_panCancer	Intergenic
5:2757132-2757298|TCGA_LUCA	0.148482	0.138214	4.21603	7.24123e-05	0.000283243	0.0919474	5	2757132	2757298	TCGA_LUCA	Intergenic
13:112712601-112712649|TCGA_panCancer	0.148469	0.134239	6.21957	3.09721e-08	3.83095e-07	7.68413	13	112712601	112712649	TCGA_panCancer	LINC00403|Intron
5:42951961-42951972|TCGA_panCancer	0.148376	0.166925	4.03883	0.000134613	0.000477959	-0.504798	5	42951961	42951972	TCGA_panCancer	Intergenic
8:55380159-55380182|TCGA_LUCA	0.148376	0.357104	3.74574	0.00036366	0.00110359	-1.45596	8	55380159	55380182	TCGA_LUCA	Intergenic
15:76629946-76630036|TCGA_panCancer|TCGA_LUCA	0.148308	0.284067	6.27055	2.5103e-08	3.23497e-07	7.89183	15	76629946	76630036	TCGA_panCancer|TCGA_LUCA	ISL2|Intron
6:27205682-27205693|CRCpan_cellline	0.148295	0.311287	4.97089	4.48339e-06	2.68111e-05	2.79298	6	27205682	27205693	CRCpan_cellline	Intergenic
3:138679199-138679210|TCGA_panCancer	0.148266	0.673299	5.41413	8.01054e-07	6.03659e-06	4.47927	3	138679199	138679210	TCGA_panCancer	Intergenic
5:87986539-87986591|CRCpan_cellline	0.148256	0.238353	5.20633	1.80874e-06	1.22829e-05	3.68071	5	87986539	87986591	CRCpan_cellline	Intergenic
20:983179-983257|TCGA_panCancer	0.148015	0.125086	6.24838	2.7506e-08	3.48522e-07	7.80144	20	983179	983257	TCGA_panCancer	RSPO4|Promoter
7:50343207-50343308|TCGA_panCancer	0.147863	0.19819	6.44474	1.22083e-08	1.79738e-07	8.60501	7	50343207	50343308	TCGA_panCancer	IKZF1|Promoter
8:55370170-55370500|TCGA_COADREAD	0.147834	0.131485	6.74007	3.56239e-09	6.55101e-08	9.82534	8	55370170	55370500	TCGA_COADREAD	SOX17|Promoter
17:43974630-43974749|CRCpan_patient	0.147687	0.147577	6.54344	8.09892e-09	1.28716e-07	9.01137	17	43974630	43974749	CRCpan_patient	MAPT|Intron,MAPT-AS1|Promoter,MAPT-IT1|Exon
13:100642610-100642645|TCGA_LUCA	0.147318	0.299077	4.4442	3.1954e-05	0.000140382	0.882597	13	100642610	100642645	TCGA_LUCA	Intergenic
2:45029768-45029914|TCGA_panCancer	0.147238	0.108894	5.55213	4.6348e-07	3.86287e-06	5.01675	2	45029768	45029914	TCGA_panCancer	Intergenic
19:54483360-54483577|TCGA_LUCA	0.147232	0.106838	5.91417	1.08009e-07	1.09484e-06	6.45086	19	54483360	54483577	TCGA_LUCA	CACNG8|Intron,MIR935|Promoter
10:101287805-101288002|CRCpan_patient|TCGA_panCancer	0.147145	0.274533	5.68679	2.70535e-07	2.42054e-06	5.54627	10	101287805	101288002	CRCpan_patient|TCGA_panCancer	LINC01475|Exon
8:114444904-114445139|TCGA_BRCA	0.147138	0.110646	5.95676	9.08362e-08	9.44559e-07	6.62164	8	114444904	114445139	TCGA_BRCA	CSMD3|Intron
12:126018345-126018370|CRCpan_patient	0.147036	0.241553	6.56599	7.37248e-09	1.18574e-07	9.10446	12	126018345	126018370	CRCpan_patient	TMEM132B|Intron
1:47911576-47911587|CRCpan_patient	0.147025	0.365777	3.76781	0.000337921	0.00103914	-1.38596	1	47911576	47911587	CRCpan_patient	Intergenic
7:21209333-21209501|TCGA_LUCA	0.146936	0.147491	5.9971	7.70696e-08	8.2234e-07	6.7838	7	21209333	21209501	TCGA_LUCA	Intergenic
21:38079453-38079508|CRCpan_patient	0.14689	0.237817	4.49217	2.68336e-05	0.000121086	1.05182	21	38079453	38079508	CRCpan_patient	SIM2|Intron
1:91192285-91192303|TCGA_panCancer	0.146642	0.248465	3.76133	0.000345296	0.00105565	-1.40655	1	91192285	91192303	TCGA_panCancer	Intergenic
4:1396437-1396604|TCGA_panCancer	0.14663	0.111017	5.50868	5.50911e-07	4.45445e-06	4.84692	4	1396437	1396604	TCGA_panCancer	Intergenic
2:237077406-237077466|LuShun_CCR-Erlotinib_resistance	0.146573	0.182098	6.32711	1.98738e-08	2.64729e-07	8.12283	2	237077406	237077466	LuShun_CCR-Erlotinib_resistance	GBX2|Promoter
21:38081076-38081362|CRCpan_patient	0.14633	0.110842	4.84931	7.11613e-06	3.94592e-05	2.34224	21	38081076	38081362	CRCpan_patient	SIM2|Intron
5:57879464-57879506|CRCpan_cellline	0.146317	0.253161	5.85773	1.35794e-07	1.32168e-06	6.22516	5	57879464	57879506	CRCpan_cellline	RAB3C|Intron
8:99952421-99952569|CRCpan_cellline	0.146293	0.0955481	4.15833	8.87462e-05	0.000336216	-0.104074	8	99952421	99952569	CRCpan_cellline	STK3|Intron
6:6005398-6005436|CRCpan_cellline	0.146228	0.181834	6.0338	6.63475e-08	7.28508e-07	6.93164	6	6005398	6005436	CRCpan_cellline	NRN1|Promoter,NRN1|Intron
5:2756078-2756276|TCGA_panCancer	0.146108	0.118457	3.99873	0.00015459	0.00053899	-0.637649	5	2756078	2756276	TCGA_panCancer	Intergenic
10:22634373-22634537|TCGA_panCancer	0.145903	0.135666	4.62552	1.64361e-05	8.02686e-05	1.52752	10	22634373	22634537	TCGA_panCancer	SPAG6|Promoter
16:49314097-49314245|CRCpan_patient	0.145897	0.122237	7.34113	2.82609e-10	9.00019e-09	12.3421	16	49314097	49314245	CRCpan_patient	CBLN1|Intron
20:57875313-57875673|TCGA_LUCA	0.145657	0.11153	5.90901	1.10298e-07	1.11292e-06	6.43018	20	57875313	57875673	TCGA_LUCA	EDN3|Promoter
1:147752649-147752829|TCGA_LUCA	0.145559	0.095559	5.4286	7.56566e-07	5.76334e-06	4.53537	1	147752649	147752829	TCGA_LUCA	NBPF8|Intron
17:46691646-46691751|TCGA_LUCA	0.145521	0.217801	5.64078	3.25329e-07	2.8375e-06	5.36479	17	46691646	46691751	TCGA_LUCA	HOXB8|Exon
10:57389612-57389800|TCGA_COADREAD	0.145254	0.103201	5.715	2.41552e-07	2.1919e-06	5.65782	10	57389612	57389800	TCGA_COADREAD	Intergenic
1:50882288-50882305|CRCpan_patient	0.14508	0.152331	4.62397	1.65306e-05	8.06353e-05	1.52195	1	50882288	50882305	CRCpan_patient	Intergenic
5:172659553-172659567|NgPaper-LungSpecific	0.144888	0.137523	4.35121	4.47133e-05	0.00018799	0.55747	5	172659553	172659567	NgPaper-LungSpecific	NKX2-5|Exon
13:112720560-112720648|CRCpan_patient	0.144831	0.176844	6.45725	1.15903e-08	1.71726e-07	8.65644	13	112720560	112720648	CRCpan_patient	SOX1|Promoter,LINC00403|Intron
6:30419111-30419141|CRCpan_cellline	0.144806	0.228434	3.49062	0.000834272	0.00224054	-2.24455	6	30419111	30419141	CRCpan_cellline	Intergenic
18:28622267-28622375|CRCpan_patient	0.144715	0.205655	5.45259	6.88091e-07	5.37539e-06	4.62851	18	28622267	28622375	CRCpan_patient	DSC3|Promoter
2:157177177-157177391|TCGA_panCancer	0.144677	0.0959926	3.97457	0.000167969	0.000576981	-0.717278	2	157177177	157177391	TCGA_panCancer	Intergenic
3:147141046-147141102|TCGA_panCancer	0.144546	0.353674	5.15291	2.22569e-06	1.46129e-05	3.47762	3	147141046	147141102	TCGA_panCancer	LOC440982|Intron
1:22141073-22141181|TCGA_panCancer	0.144505	0.0943818	4.80481	8.4164e-06	4.53384e-05	2.17869	1	22141073	22141181	TCGA_panCancer	LDLRAD2|Exon
2:190044596-190044644|TCGA_BRCA	0.144444	0.190491	5.53205	5.02043e-07	4.13576e-06	4.93819	2	190044596	190044644	TCGA_BRCA	COL5A2|Promoter
7:128337849-128337900|TCGA_panCancer	0.144327	0.184409	4.46709	2.94019e-05	0.00013111	0.963234	7	128337849	128337900	TCGA_panCancer	Intergenic
11:128564713-128564936|TCGA_panCancer	0.144104	0.0774674	4.63044	1.61396e-05	7.90527e-05	1.54521	11	128564713	128564936	TCGA_panCancer	FLI1|Intron,SENCR|Intron
2:105461025-105461188|CRCpan_patient	0.144083	0.109262	5.16093	2.15757e-06	1.42696e-05	3.50804	2	105461025	105461188	CRCpan_patient	LINC01158|Intron
17:47210654-47210763|CRCpan_patient	0.144083	0.319251	5.1936	1.90055e-06	1.27913e-05	3.63222	17	47210654	47210763	CRCpan_patient	B4GALNT2|Intron,B4GALNT2|Promoter
20:47303185-47303204|LuShun_CCR-Erlotinib_resistance	0.144017	0.72066	6.30212	2.20357e-08	2.88897e-07	8.0207	20	47303185	47303204	LuShun_CCR-Erlotinib_resistance	PREX1|Intron
9:79637300-79637463|TCGA_panCancer	0.144005	0.181469	4.79929	8.59316e-06	4.62307e-05	2.15844	9	79637300	79637463	TCGA_panCancer	Intergenic
7:44349294-44349563|CRCpan_cellline	0.143867	0.0951397	4.24231	6.59738e-05	0.000261754	0.181764	7	44349294	44349563	CRCpan_cellline	CAMK2B|Intron
8:145925592-145925773|TCGA_panCancer	0.143645	0.12799	5.70603	2.5042e-07	2.25758e-06	5.62232	8	145925592	145925773	TCGA_panCancer	Intergenic
5:42992608-42993113|TCGA_BRCA	0.143608	0.105847	4.53569	2.2883e-05	0.000106022	1.20626	5	42992608	42993113	TCGA_BRCA	FLJ32255|Promoter
6:1391382-1391421|TCGA_COADREAD	0.143568	0.223067	5.97906	8.295e-08	8.74975e-07	6.71124	6	1391382	1391421	TCGA_COADREAD	MIR6720|Promoter,FOXF2|Intron
3:139653426-139653467|CRCpan_patient	0.143489	0.261919	5.47094	6.39872e-07	5.05572e-06	4.69986	3	139653426	139653467	CRCpan_patient	CLSTN2|Promoter
1:91183962-91184231|TCGA_panCancer|CRCpan_patient	0.143445	0.120586	6.93949	1.54208e-09	3.41864e-08	10.6561	1	91183962	91184231	TCGA_panCancer|CRCpan_patient	BARHL2|Promoter
10:102895101-102895196|TCGA_panCancer	0.143208	0.145308	5.93262	1.00206e-07	1.02702e-06	6.52481	10	102895101	102895196	TCGA_panCancer	TLX1|Intron,TLX1NB|Intron
4:57521925-57522077|TCGA_LUCA	0.143163	0.174887	3.73735	0.000373927	0.00112816	-1.4825	4	57521925	57522077	TCGA_LUCA	HOPX|Exon
7:139208681-139209000|TCGA_panCancer	0.143019	0.118824	5.03736	3.4758e-06	2.15442e-05	3.04166	7	139208681	139209000	TCGA_panCancer	CLEC2L|Promoter
3:129693436-129693495|TCGA_panCancer	0.143007	0.0797589	5.50565	5.57569e-07	4.5039e-06	4.83511	3	129693436	129693495	TCGA_panCancer	TRH|Promoter
17:47075120-47075339|TCGA_BRCA	0.142979	0.111326	4.73576	1.09058e-05	5.6762e-05	1.92639	17	47075120	47075339	TCGA_BRCA	IGF2BP1|Promoter
20:47444068-47444255|TCGA_LUCA	0.142954	0.0876604	4.58963	1.87662e-05	8.95434e-05	1.39876	20	47444068	47444255	TCGA_LUCA	PREX1|Promoter
4:46995469-46995907|CRCpan_cellline|TCGA_otherCancer	0.142859	0.10712	6.69333	4.3322e-09	7.68457e-08	9.63136	4	46995469	46995907	CRCpan_cellline|TCGA_otherCancer	GABRA4|Promoter,GABRA4|Exon
10:22624200-22624342|TCGA_LUCA	0.142728	0.100298	4.6739	1.37356e-05	6.90269e-05	1.70197	10	22624200	22624342	TCGA_LUCA	Intergenic
20:56803278-56803529|TCGA_panCancer	0.142725	0.193416	5.28597	1.32562e-06	9.42561e-06	3.98518	20	56803278	56803529	TCGA_panCancer	ANKRD60|Promoter
12:117799215-117799247|TCGA_COADREAD	0.142703	0.0951906	3.73642	0.000375073	0.00113089	-1.48542	12	117799215	117799247	TCGA_COADREAD	NOS1|Promoter
12:114847268-114847514|TCGA_panCancer	0.142679	0.09746	6.10816	4.89454e-08	5.64835e-07	7.23199	12	114847268	114847514	TCGA_panCancer	TBX5|Promoter,TBX5-AS1|Exon
4:57522462-57522513|NgPaper-LungSpecific	0.142679	0.154147	3.8402	0.000265178	0.000847753	-1.15448	4	57522462	57522513	NgPaper-LungSpecific	HOPX|Intron,HOPX|Promoter
11:31821447-31821524|TCGA_panCancer	0.142596	0.121991	4.61615	1.70155e-05	8.25645e-05	1.49386	11	31821447	31821524	TCGA_panCancer	PAX6|Intron
13:112723318-112723478|TCGA_panCancer	0.142573	0.154014	7.60867	9.07536e-11	3.84869e-09	13.4724	13	112723318	112723478	TCGA_panCancer	SOX1|Exon,LINC00403|Intron
1:156406129-156406277|TCGA_LUCA	0.142538	0.136275	4.92949	5.25002e-06	3.04523e-05	2.63888	1	156406129	156406277	TCGA_LUCA	Intergenic
10:22765471-22765526|CRCpan_patient	0.142468	0.120893	5.15136	2.23908e-06	1.46545e-05	3.47175	10	22765471	22765526	CRCpan_patient	Intergenic
8:55370166-55370177|TCGA_COADREAD	0.142431	0.408573	4.59747	1.82313e-05	8.7292e-05	1.42683	8	55370166	55370177	TCGA_COADREAD	SOX17|Promoter
5:140753382-140753497|TCGA_panCancer	0.1424	0.137187	5.64234	3.23294e-07	2.82568e-06	5.37096	5	140753382	140753497	TCGA_panCancer	PCDHGB2|Intron,PCDHGB1|Intron,PCDHGA1|Intron,PCDHGA5|Intron,PCDHGA3|Intron,PCDHGA2|Intron,PCDHGA6|Promoter,PCDHGA4|Intron,PCDHGB3|Intron
14:36973265-36973530|TCGA_LUCA	0.142386	0.10881	3.96149	0.000175666	0.000598416	-0.760244	14	36973265	36973530	TCGA_LUCA	SFTA3|Intron
11:43602689-43602863|TCGA_panCancer	0.142339	0.104776	6.12761	4.51935e-08	5.26856e-07	7.31076	11	43602689	43602863	TCGA_panCancer	MIR129-2|Promoter
4:122078036-122078113|TCGA_LUCA	0.142309	0.161173	4.41156	3.59679e-05	0.000155226	0.768025	4	122078036	122078113	TCGA_LUCA	TNIP3|Intron
11:132917455-132917490|LuShun_CCR-Erlotinib_resistance	0.142214	0.478695	5.5932	3.93481e-07	3.35104e-06	5.17772	11	132917455	132917490	LuShun_CCR-Erlotinib_resistance	OPCML|Intron
19:51830815-51830961|TCGA_COADREAD	0.142134	0.110309	6.43579	1.26703e-08	1.85742e-07	8.56824	19	51830815	51830961	TCGA_COADREAD	IGLON5|Intron
14:26674253-26674534|TCGA_BRCA	0.142098	0.101012	4.76581	9.74478e-06	5.13299e-05	2.03596	14	26674253	26674534	TCGA_BRCA	Intergenic
1:63792740-63792869|TCGA_BRCA	0.142007	0.12341	4.8167	8.04795e-06	4.36649e-05	2.2223	1	63792740	63792869	TCGA_BRCA	FOXD3-AS1|Promoter,MIR6068|Promoter
2:105461934-105461945|CRCpan_patient	0.142002	0.369134	4.69216	1.28333e-05	6.50429e-05	1.76805	2	105461934	105461945	CRCpan_patient	LINC01158|Intron
5:72715866-72715897|TCGA_LUCA	0.141972	0.106692	6.30344	2.19155e-08	2.87776e-07	8.02611	5	72715866	72715897	TCGA_LUCA	Intergenic
15:41952295-41952383|CRCpan_patient	0.14182	0.222073	4.5778	1.96024e-05	9.28405e-05	1.35643	15	41952295	41952383	CRCpan_patient	MGA|Promoter
11:31838711-31838832|TCGA_BRCA	0.141816	0.119102	4.99417	4.10173e-06	2.48677e-05	2.87987	11	31838711	31838832	TCGA_BRCA	DKFZp686K1684|Intron,PAX6|Intron
20:21492744-21492879|CRCpan_patient|TCGA_COADREAD	0.141771	0.106241	5.35858	9.97036e-07	7.34695e-06	4.26451	20	21492744	21492879	CRCpan_patient|TCGA_COADREAD	NKX2-2|Exon
8:25909208-25909498|TCGA_COADREAD	0.141753	0.150404	6.90216	1.80436e-09	3.85522e-08	10.5002	8	25909208	25909498	TCGA_COADREAD	Intergenic
15:33010409-33010559|TCGA_LUCA	0.141613	0.0884481	5.27295	1.39487e-06	9.89264e-06	3.93527	15	33010409	33010559	TCGA_LUCA	LOC100131315|Exon,GREM1|Promoter
2:176994649-176994838|TCGA_LUCA	0.141279	0.126372	5.4927	5.8698e-07	4.69132e-06	4.78461	2	176994649	176994838	TCGA_LUCA	HOXD8|Promoter
7:49815379-49815532|TCGA_COADREAD	0.141226	0.0936053	4.8256	7.78232e-06	4.24938e-05	2.25501	7	49815379	49815532	TCGA_COADREAD	VWC2|Exon,VWC2|Promoter
4:174448688-174448850|CRCpan_cellline	0.141225	0.144099	6.88526	1.93723e-09	3.99559e-08	10.4297	4	174448688	174448850	CRCpan_cellline	HAND2-AS1|Promoter,HAND2|Intron
1:180205248-180205363|CRCpan_patient	0.141131	0.202075	6.14458	4.21535e-08	4.95587e-07	7.37955	1	180205248	180205363	CRCpan_patient	LHX4|Intron
2:198650875-198651229|TCGA_panCancer	0.141103	0.127522	5.10956	2.63204e-06	1.69103e-05	3.31354	2	198650875	198651229	TCGA_panCancer	BOLL|Promoter
12:103352498-103352625|CRCpan_patient|TCGA_panCancer	0.140995	0.112023	6.50097	9.66453e-09	1.48762e-07	8.83634	12	103352498	103352625	CRCpan_patient|TCGA_panCancer	ASCL1|Exon
7:155166125-155166296|TCGA_BRCA	0.140907	0.139697	6.86326	2.12484e-09	4.28105e-08	10.3379	7	155166125	155166296	TCGA_BRCA	Intergenic
1:18969544-18969660|CRCpan_patient	0.140788	0.122575	7.57676	1.0394e-10	4.27697e-09	13.3374	1	18969544	18969660	CRCpan_patient	PAX7|Intron
10:131767921-131768241|CRCpan_patient|TCGA_COADREAD	0.140704	0.137874	6.89479	1.86112e-09	3.89664e-08	10.4694	10	131767921	131768241	CRCpan_patient|TCGA_COADREAD	Intergenic
5:16180211-16180460|TCGA_LUCA|TCGA_COADREAD|TCGA_panCancer	0.140673	0.121577	6.77631	3.06054e-09	5.8751e-08	9.97592	5	16180211	16180460	TCGA_LUCA|TCGA_COADREAD|TCGA_panCancer	MARCH11|Promoter
4:172734168-172734314|TCGA_COADREAD	0.140571	0.11152	5.67853	2.79656e-07	2.48876e-06	5.51364	4	172734168	172734314	TCGA_COADREAD	GALNTL6|Promoter,LOC441052|Promoter
12:54345051-54345302|TCGA_BRCA	0.140533	0.117836	6.0043	7.48392e-08	8.06827e-07	6.81277	12	54345051	54345302	TCGA_BRCA	Intergenic
17:21355952-21356079|CRCpan_patient	0.140511	0.261705	7.24363	4.27114e-10	1.23699e-08	11.9315	17	21355952	21356079	CRCpan_patient	Intergenic
10:57390156-57390458|TCGA_COADREAD|CRCpan_patient|TCGA_otherCancer	0.140415	0.117014	5.7233	2.33624e-07	2.13159e-06	5.69067	10	57390156	57390458	TCGA_COADREAD|CRCpan_patient|TCGA_otherCancer	Intergenic
1:91190408-91190419|TCGA_panCancer	0.140396	0.533365	4.40785	3.6454e-05	0.000156835	0.75503	1	91190408	91190419	TCGA_panCancer	Intergenic
10:118892966-118893053|TCGA_panCancer	0.140375	0.10794	5.96341	8.84087e-08	9.24343e-07	6.64837	10	118892966	118893053	TCGA_panCancer	VAX1|Exon,VAX1|Intron
10:101280251-101280407|CRCpan_patient	0.140343	0.114628	5.86277	1.33051e-07	1.30415e-06	6.24528	10	101280251	101280407	CRCpan_patient	Intergenic
3:137487036-137487133|CRCpan_patient	0.140214	0.14264	4.85367	6.9998e-06	3.89179e-05	2.3583	3	137487036	137487133	CRCpan_patient	Intergenic
12:4919051-4919309|TCGA_panCancer	0.140098	0.0927306	5.22762	1.66484e-06	1.14554e-05	3.76191	12	4919051	4919309	TCGA_panCancer	KCNA6|Exon
6:28303760-28303953|CRCpan_cellline|TCGA_LUCA	0.139887	0.0710257	5.61743	3.57173e-07	3.08289e-06	5.27293	6	28303760	28303953	CRCpan_cellline|TCGA_LUCA	ZSCAN31|Intron,ZSCAN31|Promoter
14:36973519-36973800|TCGA_panCancer	0.139875	0.117463	4.12975	9.80997e-05	0.000364998	-0.200551	14	36973519	36973800	TCGA_panCancer	SFTA3|Intron
6:169653862-169653980|CRCpan_cellline	0.139783	0.122717	5.50026	5.69634e-07	4.58798e-06	4.81408	6	169653862	169653980	CRCpan_cellline	THBS2|Promoter
9:104500152-104500214|TCGA_panCancer	0.139545	0.128663	5.53894	4.88462e-07	4.03588e-06	4.96515	9	104500152	104500214	TCGA_panCancer	GRIN3A|Exon
2:119614317-119614424|TCGA_panCancer	0.13948	0.150738	6.89517	1.85817e-09	3.89664e-08	10.471	2	119614317	119614424	TCGA_panCancer	Intergenic
19:30866108-30866313|TCGA-BRCA	0.139474	0.0995726	5.74261	2.16156e-07	1.99411e-06	5.76718	19	30866108	30866313	TCGA-BRCA	ZNF536|Intron
11:32456739-32456960|TCGA_LUCA	0.139436	0.0900661	5.18472	1.96725e-06	1.31551e-05	3.59845	11	32456739	32456960	TCGA_LUCA	WT1|Promoter,WT1-AS|Promoter
7:49815469-49815698|CRCpan_cellline	0.139363	0.100296	5.01251	3.82356e-06	2.35244e-05	2.94848	7	49815469	49815698	CRCpan_cellline	VWC2|Exon
2:173099573-173099763|TCGA_BRCA	0.13912	0.115947	5.10203	2.70972e-06	1.7379e-05	3.28509	2	173099573	173099763	TCGA_BRCA	Intergenic
5:72716069-72716172|CRCpan_cellline	0.138919	0.122612	6.88941	1.9037e-09	3.94602e-08	10.447	5	72716069	72716172	CRCpan_cellline	Intergenic
16:23847611-23847726|TCGA_BRCA|TCGA_panCancer	0.138914	0.0806374	5.04332	3.3972e-06	2.11359e-05	3.06401	16	23847611	23847726	TCGA_BRCA|TCGA_panCancer	PRKCB|Promoter
12:43946196-43946210|NgPaper-LungSpecific	0.138818	0.115317	7.17039	5.82223e-10	1.59718e-08	11.6235	12	43946196	43946210	NgPaper-LungSpecific	ADAMTS20|Promoter
6:41606765-41606875|CRCpan_cellline	0.138794	0.158222	4.47576	2.84885e-05	0.000127516	0.993816	6	41606765	41606875	CRCpan_cellline	MDFI|Intron
20:61809573-61809730|TCGA_COADREAD	0.138792	0.0897772	5.44461	7.10158e-07	5.46559e-06	4.59752	20	61809573	61809730	TCGA_COADREAD	MIR124-3|Promoter
13:112711767-112711860|TCGA_panCancer	0.1386	0.13683	6.64508	5.30032e-09	9.17839e-08	9.43143	13	112711767	112711860	TCGA_panCancer	LINC00403|Intron
5:1445206-1445741|TCGA_COADREAD	0.138517	0.114074	4.71923	1.16011e-05	5.98936e-05	1.86624	5	1445206	1445741	TCGA_COADREAD	SLC6A3|Promoter
1:193155697-193155708|TCGA_LUCA	0.138504	0.152089	6.06377	5.86993e-08	6.58446e-07	7.05255	1	193155697	193155708	TCGA_LUCA	CDC73|Intron,B3GALT2|Promoter
17:10101063-10101366|TCGA_COADREAD	0.138463	0.133298	5.68482	2.72687e-07	2.43717e-06	5.53848	17	10101063	10101366	TCGA_COADREAD	GAS7|Intron
15:83316955-83317079|TCGA_panCancer	0.138458	0.124434	6.56531	7.39337e-09	1.18637e-07	9.10166	15	83316955	83317079	TCGA_panCancer	CPEB1|Promoter,CPEB1-AS1|Promoter
9:140033231-140033370|CRCpan_cellline	0.138426	0.246787	5.9185	1.06125e-07	1.08102e-06	6.46821	9	140033231	140033370	CRCpan_cellline	GRIN1|Promoter
10:22624667-22624833|TCGA_panCancer	0.138324	0.167159	4.21855	7.17676e-05	0.000280986	0.10057	10	22624667	22624833	TCGA_panCancer	Intergenic
10:15761688-15761789|TCGA_COADREAD	0.138319	0.084945	6.09401	5.1866e-08	5.92999e-07	7.17475	10	15761688	15761789	TCGA_COADREAD	ITGA8|Exon
1:47911290-47911517|CRCpan_patient	0.138136	0.146927	5.47314	6.34301e-07	5.01647e-06	4.70845	1	47911290	47911517	CRCpan_patient	Intergenic
7:19147091-19147313|TCGA_panCancer	0.138107	0.094055	4.82217	7.88362e-06	4.28572e-05	2.24241	7	19147091	19147313	TCGA_panCancer	Intergenic
10:101295771-101295802|TCGA_LUCA	0.137884	0.619598	7.39981	2.20353e-10	7.47581e-09	12.5896	10	101295771	101295802	TCGA_LUCA	NKX2-3|Exon
5:33936376-33936535|TCGA_COADREAD	0.137837	0.116943	7.0986	7.88529e-10	2.02918e-08	11.3221	5	33936376	33936535	TCGA_COADREAD	RXFP3|Promoter
6:10415733-10415903|TCGA_LUCA	0.137479	0.190081	4.64111	1.55138e-05	7.65287e-05	1.58363	6	10415733	10415903	TCGA_LUCA	TFAP2A|Promoter,TFAP2A-AS1|Exon,TFAP2A|Intron
12:85674124-85674375|TCGA_panCancer	0.13747	0.116792	4.90192	5.83008e-06	3.33285e-05	2.53663	12	85674124	85674375	TCGA_panCancer	ALX1|Promoter
6:5996111-5996418|CRCpan_cellline	0.137461	0.146443	5.39508	8.63556e-07	6.47239e-06	4.40553	6	5996111	5996418	CRCpan_cellline	Intergenic
14:74707204-74707349|CRCpan_patient	0.137371	0.103183	6.18217	3.61221e-08	4.3514e-07	7.53211	14	74707204	74707349	CRCpan_patient	VSX2|Intron
13:79176397-79176519|TCGA_panCancer	0.137359	0.128908	4.86184	6.78671e-06	3.78852e-05	2.38845	13	79176397	79176519	TCGA_panCancer	RNF219-AS1|Intron,POU4F1|Exon
2:139538057-139538187|TCGA_COADREAD	0.137178	0.112007	5.01261	3.82202e-06	2.35244e-05	2.94887	2	139538057	139538187	TCGA_COADREAD	NXPH2|Promoter
17:3438969-3439107|TCGA_LUCA	0.136972	0.093755	4.29103	5.54703e-05	0.000226125	0.349153	17	3438969	3439107	TCGA_LUCA	TRPV3|Exon
4:134069158-134069242|CRCpan_cellline	0.136942	0.124198	6.87224	2.04618e-09	4.1584e-08	10.3754	4	134069158	134069242	CRCpan_cellline	PCDH10|Promoter,LOC101927359|Intron
2:182322368-182322659|TCGA_COADREAD|TCGA_hotGene	0.136906	0.0771704	4.33062	4.81433e-05	0.000200384	0.48602	2	182322368	182322659	TCGA_COADREAD|TCGA_hotGene	ITGA4|Exon
8:57358498-57358580|NgPaper-ColonSpecific	0.136849	0.142908	4.64673	1.51943e-05	7.50862e-05	1.60386	8	57358498	57358580	NgPaper-ColonSpecific	LOC101929415|Promoter,PENK|Exon
10:119303149-119303379|TCGA_LUCA	0.136832	0.127639	5.4501	6.94913e-07	5.40835e-06	4.61883	10	119303149	119303379	TCGA_LUCA	EMX2OS|Intron,EMX2OS|Promoter,EMX2|Exon
3:186490300-186490506|TCGA_LUCA	0.136776	0.0893519	4.88161	6.29714e-06	3.55405e-05	2.46146	3	186490300	186490506	TCGA_LUCA	Intergenic
12:72665234-72665257|CRCpan_patient	0.136759	0.123416	4.62373	1.65452e-05	8.06591e-05	1.52109	12	72665234	72665257	CRCpan_patient	TRHDE|Promoter,TRHDE-AS1|Intron
1:91182703-91182862|TCGA_panCancer|CRCpan_patient	0.136746	0.17405	8.46931	2.32101e-12	2.05236e-10	17.1279	1	91182703	91182862	TCGA_panCancer|CRCpan_patient	BARHL2|Promoter
16:49315415-49315708|TCGA_panCancer	0.136632	0.112681	5.48322	6.09478e-07	4.83857e-06	4.74766	16	49315415	49315708	TCGA_panCancer	CBLN1|Promoter
7:42267891-42267916|NgPaper-LungSpecific	0.136621	0.18704	4.60742	1.75734e-05	8.47791e-05	1.46253	7	42267891	42267916	NgPaper-LungSpecific	GLI3|Intron
5:126626698-126626807|CRCpan_cellline	0.136391	0.15766	5.21656	1.73816e-06	1.18617e-05	3.71969	5	126626698	126626807	CRCpan_cellline	MEGF10|Promoter
6:19836846-19836980|TCGA_BRCA	0.13627	0.178831	4.68798	1.30349e-05	6.5944e-05	1.75289	6	19836846	19836980	TCGA_BRCA	ID4|Promoter
8:67875490-67875605|TCGA_BRCA	0.13626	0.150262	4.88033	6.32769e-06	3.56581e-05	2.45674	8	67875490	67875605	TCGA_BRCA	TCF24|Promoter
12:115135854-115136107|TCGA_LUCA	0.136225	0.121864	6.49845	9.7665e-09	1.49777e-07	8.82595	12	115135854	115136107	TCGA_LUCA	Intergenic
10:63422506-63422561|TCGA_otherCancer	0.136203	0.326532	4.58033	1.94209e-05	9.2191e-05	1.36546	10	63422506	63422561	TCGA_otherCancer	C10orf107|Promoter
4:102711914-102712057|TCGA_BRCA	0.136136	0.0999268	4.36512	4.25317e-05	0.000179636	0.605841	4	102711914	102712057	TCGA_BRCA	BANK1|Promoter
4:1396624-1396768|TCGA_panCancer	0.136116	0.104926	6.02323	6.92747e-08	7.55658e-07	6.88903	4	1396624	1396768	TCGA_panCancer	NKX1-1|Exon
10:8079365-8079481|CRCpan_patient	0.136115	0.150149	5.74024	2.18229e-07	2.00877e-06	5.75779	10	8079365	8079481	CRCpan_patient	Intergenic
9:841265-841276|CRCpan_cellline|CRCpan_hotGene|TCGA_COADREAD	0.136097	0.234243	3.65471	0.000490953	0.00142486	-1.74171	9	841265	841276	CRCpan_cellline|CRCpan_hotGene|TCGA_COADREAD	DMRT1|Promoter
10:118897888-118897998|CRCpan_patient	0.136093	0.165337	6.0057	7.4413e-08	8.04319e-07	6.81841	10	118897888	118897998	CRCpan_patient	VAX1|Promoter
13:108520940-108521068|TCGA_COADREAD	0.136056	0.129381	4.92393	5.36234e-06	3.09741e-05	2.61823	13	108520940	108521068	TCGA_COADREAD	FAM155A|Promoter
6:10882211-10882405|TCGA_COADREAD|TCGA_LUCA	0.135868	0.122466	5.00063	4.00154e-06	2.44385e-05	2.90403	6	10882211	10882405	TCGA_COADREAD|TCGA_LUCA	GCM2|Promoter
2:177001375-177001436|TCGA_BRCA	0.135864	0.132562	4.38828	3.91251e-05	0.000166517	0.686599	2	177001375	177001436	TCGA_BRCA	HOXD-AS2|Promoter
10:134598872-134599101|TCGA_panCancer	0.135692	0.107258	5.67967	2.78379e-07	2.48005e-06	5.51814	10	134598872	134599101	TCGA_panCancer	NKX6-2|Promoter
17:17627462-17627654|NgPaper-ColonSpecific	0.13562	0.0724508	3.95595	0.000179029	0.000608376	-0.778422	17	17627462	17627654	NgPaper-ColonSpecific	RAI1|Exon
7:44144505-44144587|TCGA_COADREAD	0.135533	0.261759	5.10977	2.62993e-06	1.69103e-05	3.31433	7	44144505	44144587	TCGA_COADREAD	AEBP1|Exon
2:237077136-237077375|LuShun_CCR-Erlotinib_resistance	0.135512	0.139782	5.41485	7.98791e-07	6.025e-06	4.48205	2	237077136	237077375	LuShun_CCR-Erlotinib_resistance	GBX2|Promoter
22:42095342-42095542|TCGA_panCancer	0.13524	0.137743	4.317	5.05519e-05	0.000208116	0.438844	22	42095342	42095542	TCGA_panCancer	MEI1|Promoter
19:35630031-35630097|LuShun_CCR-Erlotinib_resistance	0.13517	0.502714	6.41156	1.40097e-08	2.00427e-07	8.46878	19	35630031	35630097	LuShun_CCR-Erlotinib_resistance	FXYD1|Promoter
10:15761802-15762022|TCGA_COADREAD	0.135059	0.0833542	6.5082	9.37835e-09	1.44625e-07	8.86611	10	15761802	15762022	TCGA_COADREAD	ITGA8|Promoter
16:54968826-54969057|CRCpan_patient	0.134804	0.150505	3.76249	0.000343969	0.00105423	-1.40288	16	54968826	54969057	CRCpan_patient	Intergenic
22:46263291-46263701|TCGA_LUCA	0.134691	0.106182	4.15843	8.87143e-05	0.000336216	-0.103727	22	46263291	46263701	TCGA_LUCA	Intergenic
17:3438809-3438966|TCGA_LUCA	0.134638	0.101493	4.22907	6.91437e-05	0.000272165	0.136492	17	3438809	3438966	TCGA_LUCA	TRPV3|Exon
17:72321970-72321997|TCGA_panCancer	0.134596	0.164558	4.75973	9.9697e-06	5.2415e-05	2.01374	17	72321970	72321997	TCGA_panCancer	KIF19|Promoter
17:35296989-35297154|TCGA_panCancer	0.134573	0.137198	6.40317	1.45054e-08	2.06808e-07	8.43437	17	35296989	35297154	TCGA_panCancer	LHX1|Intron
17:72322009-72322309|TCGA_panCancer	0.134359	0.0974061	4.7195	1.15895e-05	5.98705e-05	1.86722	17	72322009	72322309	TCGA_panCancer	KIF19|Promoter
10:101293623-101293817|TCGA_LUCA	0.134325	0.127932	5.26618	1.43231e-06	1.01322e-05	3.90931	10	101293623	101293817	TCGA_LUCA	LINC01475|Promoter,NKX2-3|Intron
8:10872478-10872521|CRCpan_cellline	0.134259	0.184714	5.18481	1.96661e-06	1.31551e-05	3.59877	8	10872478	10872521	CRCpan_cellline	XKR6|Intron
13:53420222-53420397|TCGA_panCancer	0.13424	0.0985799	5.02498	3.64499e-06	2.25258e-05	2.99521	13	53420222	53420397	TCGA_panCancer	PCDH8|Exon
5:172670825-172671038|TCGA_panCancer	0.134139	0.13387	6.39828	1.48024e-08	2.09962e-07	8.41431	5	172670825	172671038	TCGA_panCancer	Intergenic
2:106681978-106682166|TCGA_LUCA	0.134119	0.0879438	5.90894	1.10328e-07	1.11292e-06	6.42991	2	106681978	106682166	TCGA_LUCA	C2orf40|Promoter
11:133825147-133825158|TCGA_COADREAD	0.134102	0.255347	4.05957	0.000125282	0.000450993	-0.435781	11	133825147	133825158	TCGA_COADREAD	IGSF9B|Intron
12:113901572-113901671|TCGA_COADREAD	0.134015	0.0952458	6.40989	1.41072e-08	2.01477e-07	8.46191	12	113901572	113901671	TCGA_COADREAD	LHX5|Intron
7:54610011-54610183|TCGA_COADREAD	0.133988	0.101148	4.96136	4.64954e-06	2.77039e-05	2.75745	7	54610011	54610183	TCGA_COADREAD	VSTM2A|Promoter
1:236228905-236228918|TCGA_BRCA	0.133905	0.221735	4.36195	4.30189e-05	0.000181485	0.594825	1	236228905	236228918	TCGA_BRCA	NID1|Promoter
2:157177400-157177439|TCGA_panCancer	0.1339	0.156395	3.77872	0.000325851	0.00101017	-1.35125	2	157177400	157177439	TCGA_panCancer	Intergenic
20:21377880-21378233|TCGA_BRCA|TCGA_panCancer	0.133787	0.145585	5.6441	3.21034e-07	2.81094e-06	5.37786	20	21377880	21378233	TCGA_BRCA|TCGA_panCancer	NKX2-4|Promoter
7:96625492-96625643|TCGA_panCancer	0.133779	0.105716	4.52803	2.35351e-05	0.000108559	1.179	7	96625492	96625643	TCGA_panCancer	DLX6-AS1|Intron
15:48483754-48483860|TCGA_otherCancer	0.133723	0.177963	6.05839	6.00042e-08	6.69469e-07	7.03084	15	48483754	48483860	TCGA_otherCancer	CTXN2|Promoter
11:27744606-27744850|CRCpan_patient|TCGA_panCancer	0.13356	0.122869	6.20637	3.27013e-08	3.99138e-07	7.63043	11	27744606	27744850	CRCpan_patient|TCGA_panCancer	BDNF|Promoter
6:166580826-166580938|TCGA_COADREAD	0.133546	0.109453	5.20537	1.81555e-06	1.2309e-05	3.67703	6	166580826	166580938	TCGA_COADREAD	T|Exon
2:182322689-182322921|TCGA_COADREAD|TCGA_hotGene	0.13354	0.0784879	4.38948	3.89558e-05	0.000166052	0.690794	2	182322689	182322921	TCGA_COADREAD|TCGA_hotGene	ITGA4|Intron
17:54755960-54756176|TCGA_BRCA	0.133397	0.108017	6.92586	1.6331e-09	3.5722e-08	10.5991	17	54755960	54756176	TCGA_BRCA	Intergenic
7:152622782-152622985|TCGA_panCancer|TCGA_COADREAD	0.13339	0.0953299	5.45087	6.92788e-07	5.39686e-06	4.62183	7	152622782	152622985	TCGA_panCancer|TCGA_COADREAD	Intergenic
20:47303017-47303119|LuShun_CCR-Erlotinib_resistance	0.133279	0.262573	4.46806	2.92981e-05	0.000130717	0.966663	20	47303017	47303119	LuShun_CCR-Erlotinib_resistance	PREX1|Intron
10:23463161-23463265|TCGA_COADREAD	0.133262	0.109304	6.8988	1.83002e-09	3.8903e-08	10.4862	10	23463161	23463265	TCGA_COADREAD	Intergenic
8:62200332-62200469|CRCpan_cellline	0.133109	0.143004	5.85973	1.34698e-07	1.3141e-06	6.23315	8	62200332	62200469	CRCpan_cellline	CLVS1|Promoter
19:35630099-35630164|LuShun_CCR-Erlotinib_resistance	0.133078	0.441755	5.56551	4.39423e-07	3.68194e-06	5.06914	19	35630099	35630164	LuShun_CCR-Erlotinib_resistance	FXYD1|Promoter
6:166422318-166422507|TCGA_panCancer	0.133051	0.159233	6.21991	3.09284e-08	3.83095e-07	7.68552	6	166422318	166422507	TCGA_panCancer	Intergenic
6:133561711-133561725|CRCpan_cellline|TCGA_COADREAD|TCGA_panCancer	0.133046	0.297282	4.39161	3.86567e-05	0.000164861	0.698254	6	133561711	133561725	CRCpan_cellline|TCGA_COADREAD|TCGA_panCancer	EYA4|Promoter
5:528485-528795|TCGA_panCancer	0.133039	0.0861965	4.88156	6.29826e-06	3.55405e-05	2.46128	5	528485	528795	TCGA_panCancer	Intergenic
7:128337578-128337829|TCGA_panCancer	0.132987	0.108317	6.16433	3.88696e-08	4.63535e-07	7.45967	7	128337578	128337829	TCGA_panCancer	Intergenic
4:55097984-55098282|TCGA_COADREAD	0.132883	0.090375	5.16088	2.15795e-06	1.42696e-05	3.50787	4	55097984	55098282	TCGA_COADREAD	PDGFRA|Intron
19:38308091-38308228|TCGA_panCancer	0.13288	0.119344	6.53575	8.36226e-09	1.32022e-07	8.97968	19	38308091	38308228	TCGA_panCancer	LOC644554|Promoter
1:200011679-200011859|TCGA_BRCA	0.132809	0.103333	4.59922	1.81136e-05	8.68786e-05	1.43312	1	200011679	200011859	TCGA_BRCA	NR5A2|Intron,NR5A2|Promoter
6:166422569-166422759|CRCpan_cellline	0.132804	0.116889	7.7296	5.42576e-11	2.51949e-09	13.9847	6	166422569	166422759	CRCpan_cellline	Intergenic
2:73496099-73496265|LuShun_CCR-Erlotinib_resistance	0.132789	0.261795	3.93159	0.000194561	0.000655321	-0.858157	2	73496099	73496265	LuShun_CCR-Erlotinib_resistance	FBXO41|Promoter
2:228736509-228736575|TCGA_otherCancer	0.132774	0.22464	4.70092	1.24211e-05	6.32622e-05	1.7998	2	228736509	228736575	TCGA_otherCancer	DAW1|Promoter
2:73495945-73496104|LuShun_CCR-Erlotinib_resistance	0.132741	0.299768	3.86526	0.000243687	0.000791222	-1.07367	2	73495945	73496104	LuShun_CCR-Erlotinib_resistance	FBXO41|Exon
13:95355342-95355527|TCGA_LUCA	0.132718	0.0901411	3.86476	0.000244107	0.000792275	-1.07532	13	95355342	95355527	TCGA_LUCA	Intergenic
14:36994096-36994228|TCGA_panCancer	0.132712	0.149553	4.06014	0.00012503	0.000450283	-0.43385	14	36994096	36994228	TCGA_panCancer	Intergenic
9:23820820-23821040|CRCpan_cellline	0.132684	0.131238	7.21264	4.86955e-10	1.37206e-08	11.8011	9	23820820	23821040	CRCpan_cellline	ELAVL2|Promoter,ELAVL2|Intron
17:46801077-46801157|CRCpan_patient	0.13268	0.173254	4.70108	1.24137e-05	6.32622e-05	1.80038	17	46801077	46801157	CRCpan_patient	PRAC2|Intron,PRAC1|Promoter,PRAC2|Promoter
1:119530616-119530717|TCGA_panCancer	0.132591	0.14648	4.86365	6.74036e-06	3.76771e-05	2.39513	1	119530616	119530717	TCGA_panCancer	TBX15|Intron,TBX15|Promoter
19:49645999-49646059|TCGA_LUCA	0.132581	0.194407	5.33572	1.09075e-06	7.93203e-06	4.17639	19	49645999	49646059	TCGA_LUCA	PPFIA3|Intron
14:74892941-74893139|TCGA_COADREAD	0.132565	0.103135	5.14476	2.29707e-06	1.49986e-05	3.44673	14	74892941	74893139	TCGA_COADREAD	SYNDIG1L|Promoter
5:38257417-38257561|TCGA_BRCA	0.132441	0.121149	8.32063	4.37341e-12	3.33503e-10	16.4955	5	38257417	38257561	TCGA_BRCA	EGFLAM|Promoter
10:133850919-133850932|CRCpan_patient	0.13244	0.167023	3.60102	0.000584869	0.00165299	-1.908	10	133850919	133850932	CRCpan_patient	Intergenic
2:45155593-45155874|TCGA_panCancer|CRCpan_patient	0.132408	0.118609	5.43928	7.25276e-07	5.57162e-06	4.57683	2	45155593	45155874	TCGA_panCancer|CRCpan_patient	Intergenic
6:166422457-166422507|CRCpan_cellline	0.132333	0.160142	6.06934	5.73765e-08	6.44478e-07	7.07505	6	166422457	166422507	CRCpan_cellline	Intergenic
13:112720282-112720417|TCGA_panCancer	0.132101	0.151682	5.70181	2.54704e-07	2.29123e-06	5.60562	13	112720282	112720417	TCGA_panCancer	SOX1|Promoter,LINC00403|Intron
6:100054580-100054757|CRCpan_cellline	0.132079	0.15417	6.23936	2.85475e-08	3.56286e-07	7.7647	6	100054580	100054757	CRCpan_cellline	PRDM13|Promoter
1:50881714-50882012|TCGA_otherCancer|TCGA_panCancer	0.132067	0.103119	6.3334	1.93634e-08	2.60857e-07	8.14856	1	50881714	50882012	TCGA_otherCancer|TCGA_panCancer	Intergenic
17:46801164-46801250|CRCpan_patient	0.132046	0.133514	5.59502	3.90632e-07	3.33019e-06	5.18486	17	46801164	46801250	CRCpan_patient	PRAC2|Intron,PRAC1|Promoter,PRAC2|Promoter
12:128752142-128752232|TCGA_panCancer	0.132043	0.089996	4.73015	1.11373e-05	5.775e-05	1.90594	12	128752142	128752232	TCGA_panCancer	TMEM132C|Promoter
7:121955712-121955867|TCGA_LUCA	0.132035	0.11034	4.84729	7.17053e-06	3.96814e-05	2.33481	7	121955712	121955867	TCGA_LUCA	Intergenic
7:155164833-155164979|TCGA_panCancer	0.132027	0.100243	4.97507	4.41241e-06	2.65191e-05	2.80856	7	155164833	155164979	TCGA_panCancer	Intergenic
9:23822494-23822714|TCGA_BRCA	0.131994	0.130887	5.4284	7.57167e-07	5.76334e-06	4.53459	9	23822494	23822714	TCGA_BRCA	ELAVL2|Promoter,ELAVL2|Intron
6:150286620-150286652|TCGA_panCancer	0.131904	0.268038	4.75867	1.00095e-05	5.25911e-05	2.00986	6	150286620	150286652	TCGA_panCancer	ULBP1|Intron
10:102495329-102495524|TCGA_BRCA	0.131887	0.101724	4.96881	4.51929e-06	2.70052e-05	2.78519	10	102495329	102495524	TCGA_BRCA	PAX2|Promoter
10:124910886-124911139|CRCpan_patient	0.131802	0.10534	4.8548	6.96982e-06	3.87772e-05	2.36249	10	124910886	124911139	CRCpan_patient	BUB3|Promoter
1:156405928-156406008|TCGA_LUCA	0.131792	0.148572	4.77394	9.4523e-06	5.00749e-05	2.06563	1	156405928	156406008	TCGA_LUCA	Intergenic
20:61734655-61734666|CRCpan_patient	0.131753	0.103598	2.64171	0.0101474	0.0189068	-4.56678	20	61734655	61734666	CRCpan_patient	HAR1A|Intron,HAR1B|Promoter
7:43152204-43152297|CRCpan_cellline	0.131751	0.101294	4.97623	4.39292e-06	2.64211e-05	2.81289	7	43152204	43152297	CRCpan_cellline	HECW1|Promoter
1:76082534-76082623|TCGA_BRCA	0.131723	0.106385	5.2892	1.30901e-06	9.3207e-06	3.99754	1	76082534	76082623	TCGA_BRCA	SLC44A5|Promoter
17:10101408-10101575|TCGA_COADREAD	0.131696	0.0832606	5.43829	7.28142e-07	5.58847e-06	4.57296	17	10101408	10101575	TCGA_COADREAD	GAS7|Promoter
2:157178449-157178463|TCGA_BRCA|CRCpan_patient	0.131692	0.303223	3.69664	0.000427786	0.00126901	-1.61068	2	157178449	157178463	TCGA_BRCA|CRCpan_patient	Intergenic
13:112760861-112761071|TCGA_COADREAD	0.131636	0.10214	4.31967	5.0071e-05	0.000206854	0.448079	13	112760861	112761071	TCGA_COADREAD	LINC00403|Intron,LINC00403|Promoter
4:55098316-55098530|TCGA_COADREAD	0.131624	0.0994474	5.22901	1.65589e-06	1.14033e-05	3.76718	4	55098316	55098530	TCGA_COADREAD	PDGFRA|Intron
11:44332310-44332897|TCGA_hotGene	0.131574	0.156593	7.4879	1.51612e-10	5.5761e-09	12.9616	11	44332310	44332897	TCGA_hotGene	ALX4|Promoter
2:118981575-118981586|TCGA_LUCA	0.131433	0.149169	4.66731	1.40767e-05	7.0443e-05	1.67812	2	118981575	118981586	TCGA_LUCA	Intergenic
5:172656008-172656287|CRCpan_cellline	0.131422	0.147842	5.11194	2.60798e-06	1.67913e-05	3.32252	5	172656008	172656287	CRCpan_cellline	Intergenic
14:101192847-101193148|CRCpan_patient	0.13126	0.185672	7.0169	1.11303e-09	2.61343e-08	10.9798	14	101192847	101193148	CRCpan_patient	DLK1|Promoter
1:179544898-179545387|TCGA_BRCA	0.131227	0.109275	6.21601	3.14288e-08	3.87016e-07	7.66966	1	179544898	179545387	TCGA_BRCA	NPHS2|Promoter
10:124911151-124911192|CRCpan_patient	0.131048	0.234489	4.84996	7.09855e-06	3.9388e-05	2.34465	10	124911151	124911192	CRCpan_patient	BUB3|Promoter
19:13617166-13617258|TCGA_panCancer	0.130986	0.081106	4.49447	2.66085e-05	0.000120201	1.05999	19	13617166	13617258	TCGA_panCancer	CACNA1A|Promoter
18:55106381-55106460|TCGA_panCancer	0.130952	0.112601	4.48512	2.75327e-05	0.000123837	1.02689	18	55106381	55106460	TCGA_panCancer	ONECUT2|Intron
7:87229717-87229974|CRCpan_cellline	0.130893	0.0993381	4.76668	9.71326e-06	5.11963e-05	2.03911	7	87229717	87229974	CRCpan_cellline	ABCB1|Intron
13:28549835-28550097|TCGA_panCancer	0.130832	0.104915	7.12827	6.9566e-10	1.84151e-08	11.4466	13	28549835	28550097	TCGA_panCancer	Intergenic
17:17627667-17627697|NgPaper-ColonSpecific	0.130816	0.0704038	4.04867	0.000130102	0.000464723	-0.472059	17	17627667	17627697	NgPaper-ColonSpecific	RAI1|Intron
2:96050826-96050843|LuShun_CCR-Erlotinib_resistance	0.13065	0.45002	5.18895	1.93524e-06	1.29828e-05	3.61451	2	96050826	96050843	LuShun_CCR-Erlotinib_resistance	KCNIP3|Exon
16:22825124-22825296|TCGA_BRCA	0.130634	0.106215	6.55009	7.87766e-09	1.2568e-07	9.03881	16	22825124	22825296	TCGA_BRCA	HS3ST2|Promoter
4:102712070-102712257|TCGA_BRCA	0.130617	0.0958692	4.60019	1.80491e-05	8.66693e-05	1.43659	4	102712070	102712257	TCGA_BRCA	BANK1|Promoter
14:36004759-36004856|CRCpan_patient	0.130605	0.178946	4.4165	3.53306e-05	0.000152713	0.785331	14	36004759	36004856	CRCpan_patient	INSM2|Exon
4:57522078-57522267|TCGA_LUCA	0.130598	0.138326	3.97571	0.000167309	0.000575132	-0.713502	4	57522078	57522267	TCGA_LUCA	HOPX|Exon,HOPX|Promoter
10:102419048-102419101|TCGA_panCancer	0.130537	0.151159	5.53926	4.87837e-07	4.03473e-06	4.9664	10	102419048	102419101	TCGA_panCancer	Intergenic
6:166582516-166582557|TCGA_BRCA|TCGA_panCancer	0.130535	0.113192	5.52171	5.23107e-07	4.267e-06	4.8978	6	166582516	166582557	TCGA_BRCA|TCGA_panCancer	T|Promoter
20:52276781-52277051|TCGA_BRCA	0.130455	0.140283	4.05306	0.000128141	0.000459893	-0.457468	20	52276781	52277051	TCGA_BRCA	Intergenic
12:133481347-133481358|CRCpan_patient	0.130453	0.281511	2.86204	0.00553294	0.0112417	-4.0122	12	133481347	133481358	CRCpan_patient	Intergenic
20:644141-644289|TCGA_panCancer	0.130389	0.0982272	5.64967	3.13945e-07	2.76139e-06	5.39983	20	644141	644289	TCGA_panCancer	SCRT2|Exon
21:38081020-38081031|CRCpan_patient	0.130323	0.170921	3.74338	0.000366519	0.00110943	-1.46343	21	38081020	38081031	CRCpan_patient	SIM2|Intron
12:113901361-113901548|TCGA_COADREAD	0.130282	0.105279	6.73028	3.71149e-09	6.79514e-08	9.78468	12	113901361	113901548	TCGA_COADREAD	LHX5|Exon
10:118892256-118892464|TCGA_COADREAD|TCGA_panCancer	0.130276	0.102402	4.97719	4.3769e-06	2.63438e-05	2.81645	10	118892256	118892464	TCGA_COADREAD|TCGA_panCancer	VAX1|Intron
22:19138226-19138373|TCGA_COADREAD	0.130203	0.13452	5.45479	6.82113e-07	5.3337e-06	4.63708	22	19138226	19138373	TCGA_COADREAD	GSC2|Promoter
4:163085070-163085104|CRCpan_cellline	0.130199	0.25728	4.18906	7.96469e-05	0.000307062	0.000146793	4	163085070	163085104	CRCpan_cellline	FSTL5|Promoter
2:74742138-74742280|TCGA_panCancer	0.130048	0.116689	4.67432	1.37144e-05	6.8962e-05	1.70347	2	74742138	74742280	TCGA_panCancer	TLX2|Exon
3:172166368-172166379|TCGA_LUCA	0.130043	0.12776	4.7761	9.37585e-06	4.97651e-05	2.07354	3	172166368	172166379	TCGA_LUCA	GHSR|Promoter
3:172166368-172166379|TCGA_panCancer	0.130043	0.12776	4.7761	9.37585e-06	4.97651e-05	2.07354	3	172166368	172166379	TCGA_panCancer	GHSR|Promoter
2:175191859-175192045|TCGA_LUCA	0.13001	0.102076	4.89072	6.08333e-06	3.44966e-05	2.49515	2	175191859	175192045	TCGA_LUCA	LINC01305|Exon
4:154710953-154710967|TCGA_hotGene|TCGA_COADREAD|TCGA_panCancer	0.129733	0.234248	4.00878	0.00014933	0.000523063	-0.604424	4	154710953	154710967	TCGA_hotGene|TCGA_COADREAD|TCGA_panCancer	SFRP2|Promoter
5:1931759-1931787|TCGA_panCancer	0.129555	0.129159	4.40187	3.72506e-05	0.000159849	0.734109	5	1931759	1931787	TCGA_panCancer	Intergenic
6:78173186-78173378|CRCpan_cellline	0.129542	0.0897854	6.05919	5.9809e-08	6.68189e-07	7.03406	6	78173186	78173378	CRCpan_cellline	HTR1B|Promoter
7:152622339-152622627|TCGA_panCancer	0.129424	0.0898551	5.42545	7.66043e-07	5.79905e-06	4.52314	7	152622339	152622627	TCGA_panCancer	Intergenic
5:31194947-31194958|CRCpan_cellline	0.129418	0.187522	4.32078	4.98715e-05	0.000206416	0.451937	5	31194947	31194958	CRCpan_cellline	CDH6|Intron
12:48397413-48397454|CRCpan_patient	0.129407	0.104569	4.34642	4.54892e-05	0.000190963	0.540836	12	48397413	48397454	CRCpan_patient	COL2A1|Intron
14:24803891-24804098|TCGA_panCancer|TCGA_BRCA	0.129389	0.0938753	4.2846	5.67579e-05	0.000230601	0.326994	14	24803891	24804098	TCGA_panCancer|TCGA_BRCA	ADCY4|Promoter
12:106977821-106977932|CRCpan_patient	0.129332	0.125953	5.01952	3.72209e-06	2.29681e-05	2.97476	12	106977821	106977932	CRCpan_patient	LOC100287944|Intron,RFX4|Intron
2:162273365-162273592|TCGA_panCancer	0.129283	0.147171	5.19339	1.90207e-06	1.27913e-05	3.63144	2	162273365	162273592	TCGA_panCancer	TBR1|Exon
20:61560368-61560794|TCGA_LUCA	0.129229	0.0753071	4.11304	0.000104003	0.000384193	-0.256783	20	61560368	61560794	TCGA_LUCA	DIDO1|Promoter,DIDO1|Intron
5:5139693-5140038|TCGA_COADREAD	0.129131	0.107218	5.32726	1.12759e-06	8.17133e-06	4.14381	5	5139693	5140038	TCGA_COADREAD	ADAMTS16|Promoter,CTD-2297D10.2|Promoter
6:27463254-27463423|TCGA_panCancer	0.129075	0.0979672	6.82688	2.47553e-09	4.88756e-08	10.1864	6	27463254	27463423	TCGA_panCancer	Intergenic
8:11558042-11558064|LuShun_CCR-Erlotinib_resistance	0.129037	0.210749	4.43624	3.28907e-05	0.000143737	0.854615	8	11558042	11558064	LuShun_CCR-Erlotinib_resistance	GATA4|Exon
7:64030072-64030263|NgPaper-ColonSpecific	0.128841	0.101084	4.91882	5.46756e-06	3.1538e-05	2.59926	7	64030072	64030263	NgPaper-ColonSpecific	Intergenic
11:32457718-32457884|CRCpan_patient	0.128811	0.10403	4.93094	5.22116e-06	3.03061e-05	2.64426	11	32457718	32457884	CRCpan_patient	WT1|Promoter,WT1-AS|Intron,WT1-AS|Promoter
11:65601065-65601147|CRCpan_patient|TCGA_BRCA	0.128767	0.0964006	5.54525	4.76356e-07	3.95157e-06	4.98981	11	65601065	65601147	CRCpan_patient|TCGA_BRCA	SNX32|Promoter
6:108485886-108486180|TCGA_panCancer	0.128549	0.120868	5.95494	9.15113e-08	9.49616e-07	6.61434	6	108485886	108486180	TCGA_panCancer	NR2E1|Promoter
19:52873014-52873297|CRCpan_patient|TCGA_COADREAD	0.128542	0.0844226	5.20612	1.81023e-06	1.22829e-05	3.6799	19	52873014	52873297	CRCpan_patient|TCGA_COADREAD	ZNF880|Promoter
7:19146982-19147076|TCGA_panCancer	0.128529	0.0913746	4.60839	1.75108e-05	8.46217e-05	1.466	7	19146982	19147076	TCGA_panCancer	Intergenic
3:2141646-2141844|TCGA_panCancer	0.128411	0.121818	6.00105	7.58374e-08	8.1442e-07	6.7997	3	2141646	2141844	TCGA_panCancer	CNTN4|Intron
1:190447227-190447457|TCGA_panCancer	0.128285	0.11755	6.72867	3.73658e-09	6.82603e-08	9.778	1	190447227	190447457	TCGA_panCancer	LINC01351|Promoter,BRINP3|Promoter
12:58025836-58025908|TCGA_BRCA	0.128055	0.104238	4.54704	2.19499e-05	0.000102534	1.24665	12	58025836	58025908	TCGA_BRCA	B4GALNT1|Exon
16:6069768-6069894|TCGA_panCancer	0.128032	0.121202	5.4977	5.75448e-07	4.62138e-06	4.8041	16	6069768	6069894	TCGA_panCancer	RBFOX1|Promoter,RBFOX1|Exon
7:43152303-43152467|TCGA_COADREAD	0.127916	0.0943643	5.43386	7.40998e-07	5.66622e-06	4.55578	7	43152303	43152467	TCGA_COADREAD	HECW1|Promoter
12:85674404-85674464|TCGA_panCancer	0.127863	0.145543	4.70038	1.24463e-05	6.33131e-05	1.79783	12	85674404	85674464	TCGA_panCancer	ALX1|Promoter
18:74961564-74961850|TCGA_BRCA|TCGA_panCancer	0.127732	0.0905636	6.11892	4.68325e-08	5.42918e-07	7.27557	18	74961564	74961850	TCGA_BRCA|TCGA_panCancer	GALR1|Promoter
1:151694387-151694398|TCGA_BRCA	0.127662	0.37647	4.0654	0.000122769	0.000444062	-0.416307	1	151694387	151694398	TCGA_BRCA	RIIAD1|Promoter
20:47445162-47445173|TCGA_LUCA	0.127653	0.233872	3.79838	0.000305136	0.000957815	-1.28856	20	47445162	47445173	TCGA_LUCA	PREX1|Promoter
20:2780948-2781563|TCGA_COADREAD|TCGA_panCancer|TCGA_BRCA|CRCpan_patient	0.127585	0.0795847	4.99682	4.06031e-06	2.47247e-05	2.88979	20	2780948	2781563	TCGA_COADREAD|TCGA_panCancer|TCGA_BRCA|CRCpan_patient	CPXM1|Promoter
22:25678490-25678786|TCGA_COADREAD	0.127578	0.0903118	4.69473	1.27111e-05	6.45025e-05	1.77735	22	25678490	25678786	TCGA_COADREAD	Intergenic
3:12045330-12045578|TCGA_BRCA	0.127484	0.149324	4.7317	1.10727e-05	5.7451e-05	1.9116	3	12045330	12045578	TCGA_BRCA	SYN2|Promoter
11:122848279-122848360|NgPaper-ColonSpecific	0.127474	0.0991824	5.05049	3.30487e-06	2.06542e-05	3.09094	11	122848279	122848360	NgPaper-ColonSpecific	BSX|Exon
2:45029917-45030078|TCGA_panCancer	0.127422	0.113989	4.51631	2.45666e-05	0.000112012	1.1374	2	45029917	45030078	TCGA_panCancer	Intergenic
6:37673489-37673768|TCGA_panCancer	0.127282	0.140972	4.42897	3.37702e-05	0.000147039	0.829063	6	37673489	37673768	TCGA_panCancer	Intergenic
19:35395814-35395829|TCGA_panCancer	0.127155	0.130269	4.5477	2.18967e-05	0.000102365	1.24901	19	35395814	35395829	TCGA_panCancer	Intergenic
10:22624345-22624549|TCGA_LUCA	0.127055	0.0780935	4.29843	5.40233e-05	0.000220659	0.374682	10	22624345	22624549	TCGA_LUCA	Intergenic
8:57069734-57069925|TCGA_panCancer|TCGA_COADREAD	0.127049	0.102087	4.52449	2.38424e-05	0.000109733	1.16642	8	57069734	57069925	TCGA_panCancer|TCGA_COADREAD	Intergenic
1:158151199-158151495|CRCpan_patient	0.126994	0.113621	5.4564	6.77801e-07	5.30997e-06	4.64331	1	158151199	158151495	CRCpan_patient	CD1D|Exon
9:116355880-116355985|NgPaper-LungSpecific	0.126993	0.422698	4.99763	4.0477e-06	2.46842e-05	2.89282	9	116355880	116355985	NgPaper-LungSpecific	RGS3|Intron,RGS3|Promoter
5:79330859-79331300|TCGA_panCancer	0.126984	0.128351	5.61747	3.57125e-07	3.08289e-06	5.27306	5	79330859	79331300	TCGA_panCancer	THBS4|Intron,THBS4|Promoter
14:90526493-90526506|CRCpan_patient|TCGA_LUCA	0.126788	0.212436	4.34212	4.61976e-05	0.000193643	0.525897	14	90526493	90526506	CRCpan_patient|TCGA_LUCA	KCNK13|Promoter
3:68057301-68057396|TCGA_panCancer	0.126788	0.129653	6.93945	1.54234e-09	3.41864e-08	10.6559	3	68057301	68057396	TCGA_panCancer	FAM19A1|Intron
7:155259519-155259977|CRCpan_cellline|TCGA_panCancer	0.126754	0.0938404	4.43714	3.27839e-05	0.000143421	0.857766	7	155259519	155259977	CRCpan_cellline|TCGA_panCancer	Intergenic
3:61550472-61550554|CRCpan_cellline	0.126751	0.121425	6.37206	1.65008e-08	2.27696e-07	8.30683	3	61550472	61550554	CRCpan_cellline	PTPRG|Intron
7:152622616-152622753|TCGA_panCancer|TCGA_COADREAD	0.126741	0.0914521	6.05043	6.19911e-08	6.89786e-07	6.99868	7	152622616	152622753	TCGA_panCancer|TCGA_COADREAD	Intergenic
18:73167719-73167952|CRCpan_patient	0.126638	0.080281	4.64676	1.51925e-05	7.50862e-05	1.60398	18	73167719	73167952	CRCpan_patient	Intergenic
13:79176520-79176700|TCGA_panCancer	0.126483	0.126118	4.74394	1.05772e-05	5.52248e-05	1.95616	13	79176520	79176700	TCGA_panCancer	RNF219-AS1|Intron,POU4F1|Exon
5:153863297-153863395|CRCpan_cellline	0.126403	0.202022	7.3764	2.43356e-10	8.02689e-09	12.4908	5	153863297	153863395	CRCpan_cellline	Intergenic
1:38219611-38220017|TCGA_BRCA	0.126232	0.119733	5.38243	9.07726e-07	6.74867e-06	4.35658	1	38219611	38220017	TCGA_BRCA	EPHA10|Exon
20:3052520-3052653|TCGA_BRCA	0.126171	0.111039	3.78304	0.000321195	0.000999168	-1.33752	20	3052520	3052653	TCGA_BRCA	OXT|Promoter
2:87017416-87017475|TCGA_COADREAD	0.126168	0.164209	4.94863	4.88098e-06	2.87736e-05	2.71003	2	87017416	87017475	TCGA_COADREAD	CD8A|Exon
1:46956341-46956623|TCGA_LUCA	0.126124	0.138892	4.89068	6.08421e-06	3.44966e-05	2.49501	1	46956341	46956623	TCGA_LUCA	Intergenic
5:76928689-76928898|TCGA_LUCA	0.125988	0.142372	5.05399	3.2607e-06	2.04242e-05	3.1041	5	76928689	76928898	TCGA_LUCA	OTP|Intron
17:46824579-46824746|CRCpan_patient	0.125976	0.0894608	5.3422	1.06337e-06	7.76011e-06	4.20132	17	46824579	46824746	CRCpan_patient	Intergenic
1:78511974-78512267|CRCpan_patient	0.125963	0.0814731	4.82227	7.88074e-06	4.28572e-05	2.24276	1	78511974	78512267	CRCpan_patient	GIPC2|Intron,GIPC2|Promoter
14:52734320-52734692|TCGA_panCancer|TCGA_BRCA	0.125936	0.0815567	5.69813	2.58497e-07	2.32284e-06	5.59108	14	52734320	52734692	TCGA_panCancer|TCGA_BRCA	PTGDR|Promoter
3:179755068-179755312|CRCpan_patient	0.125876	0.110931	5.44806	7.00539e-07	5.43179e-06	4.61091	3	179755068	179755312	CRCpan_patient	PEX5L|Promoter
6:36808321-36808536|CRCpan_cellline	0.125852	0.0936969	4.58724	1.89326e-05	9.01821e-05	1.39018	6	36808321	36808536	CRCpan_cellline	CPNE5|Promoter
7:89950502-89950802|TCGA_LUCA	0.125767	0.102557	4.8303	7.64562e-06	4.18646e-05	2.27228	7	89950502	89950802	TCGA_LUCA	Intergenic
10:28034183-28034264|TCGA_COADREAD	0.125739	0.115755	5.10113	2.71913e-06	1.74259e-05	3.2817	10	28034183	28034264	TCGA_COADREAD	MKX-AS1|Intron,MKX|Intron
13:28491484-28491667|TCGA_BRCA	0.125711	0.121569	5.99771	7.68781e-08	8.22166e-07	6.78625	13	28491484	28491667	TCGA_BRCA	PDX1-AS1|Intron,PDX1|Promoter
6:27279856-27280089|CRCpan_cellline	0.125704	0.114044	5.80695	1.66757e-07	1.58049e-06	6.02275	6	27279856	27280089	CRCpan_cellline	POM121L2|Promoter
2:128433670-128433681|CRCpan_patient	0.125438	0.307349	3.41771	0.00105106	0.00274299	-2.46277	2	128433670	128433681	CRCpan_patient	LIMS2|Promoter,LIMS2|Intron
2:39187626-39187717|TCGA_panCancer	0.125349	0.155374	3.50624	0.0007937	0.00215034	-2.19739	2	39187626	39187717	TCGA_panCancer	ARHGEF33|Exon,LOC375196|Promoter
10:118897728-118897878|CRCpan_patient	0.125307	0.128566	5.21747	1.73198e-06	1.1839e-05	3.72318	10	118897728	118897878	CRCpan_patient	VAX1|Promoter
8:121137868-121138016|TCGA_panCancer	0.125266	0.110933	5.36648	9.66548e-07	7.14129e-06	4.29497	8	121137868	121138016	TCGA_panCancer	COL14A1|Intron
7:49815719-49815757|CRCpan_cellline	0.125221	0.156496	5.11808	2.54682e-06	1.64485e-05	3.34574	7	49815719	49815757	CRCpan_cellline	VWC2|Exon
14:65637641-65637681|TCGA_LUCA	0.125153	0.152843	3.9163	0.000204963	0.000685022	-0.908045	14	65637641	65637681	TCGA_LUCA	Intergenic
1:229542939-229543131|TCGA_BRCA	0.125131	0.0930999	6.07434	5.62143e-08	6.33134e-07	7.09526	1	229542939	229543131	TCGA_BRCA	Intergenic
4:154710059-154710906|TCGA_hotGene|TCGA_COADREAD|TCGA_panCancer	0.12507	0.115447	5.62529	3.46126e-07	3.00627e-06	5.30383	4	154710059	154710906	TCGA_hotGene|TCGA_COADREAD|TCGA_panCancer	SFRP2|Promoter
8:85095323-85095636|TCGA_COADREAD	0.125054	0.0927649	5.48527	6.04538e-07	4.80462e-06	4.75566	8	85095323	85095636	TCGA_COADREAD	RALYL|Promoter
19:10407101-10407127|TCGA_LUCA	0.125035	0.56554	2.95198	0.00428167	0.00901907	-3.77568	19	10407101	10407127	TCGA_LUCA	ICAM5|Exon
8:54790199-54790210|CRCpan_cellline	0.124617	0.111018	4.50082	2.59983e-05	0.000117688	1.08248	8	54790199	54790210	CRCpan_cellline	RGS20|Intron
1:147775409-147775502|TCGA_BRCA	0.124567	0.0746211	5.49501	5.81628e-07	4.662e-06	4.79361	1	147775409	147775502	TCGA_BRCA	NBPF8|Intron
2:175192054-175192128|TCGA_LUCA	0.124518	0.133361	4.81774	8.01662e-06	4.35233e-05	2.22611	2	175192054	175192128	TCGA_LUCA	LINC01305|Exon
2:80530722-80530851|CRCpan_patient	0.124465	0.109884	5.886	1.21093e-07	1.20425e-06	6.33811	2	80530722	80530851	CRCpan_patient	CTNNA2|Promoter,CTNNA2|Intron,LRRTM1|Exon
10:7454527-7454736|TCGA_COADREAD	0.124372	0.0931206	4.72267	1.14528e-05	5.92379e-05	1.87876	10	7454527	7454736	TCGA_COADREAD	SFMBT2|Promoter
1:46951232-46951651|TCGA_panCancer	0.124359	0.111689	5.42688	7.61712e-07	5.77678e-06	4.52871	1	46951232	46951651	TCGA_panCancer	Intergenic
12:62584912-62584934|NgPaper-ColonSpecific	0.12433	0.0690763	5.11206	2.60677e-06	1.67913e-05	3.32298	12	62584912	62584934	NgPaper-ColonSpecific	FAM19A2|Intron
16:230191-230517|TCGA_panCancer	0.124305	0.114818	5.15206	2.23305e-06	1.46381e-05	3.47439	16	230191	230517	TCGA_panCancer	HBQ1|Promoter
5:170745534-170745605|TCGA_LUCA	0.124274	0.299379	4.1664	8.62636e-05	0.000328608	-0.0767453	5	170745534	170745605	TCGA_LUCA	Intergenic
2:175191810-175191928|CRCpan_patient	0.124267	0.13344	4.40478	3.68604e-05	0.000158333	0.7443	2	175191810	175191928	CRCpan_patient	LINC01305|Exon
2:131792603-131792789|TCGA_LUCA	0.124231	0.0746136	3.97722	0.000166449	0.000572413	-0.708559	2	131792603	131792789	TCGA_LUCA	ARHGEF4|Intron
1:38100806-38100869|TCGA_COADREAD	0.124223	0.137366	7.23269	4.47354e-10	1.28221e-08	11.8854	1	38100806	38100869	TCGA_COADREAD	RSPO1|Promoter
2:73518591-73518785|CRCpan_patient	0.124208	0.102666	4.91425	5.5633e-06	3.20458e-05	2.58233	2	73518591	73518785	CRCpan_patient	EGR4|Exon
2:223177444-223177455|TCGA_panCancer	0.124186	0.130559	5.06579	3.11596e-06	1.96509e-05	3.14848	2	223177444	223177455	TCGA_panCancer	Intergenic
17:46692405-46692638|TCGA_LUCA	0.124102	0.161811	6.02099	6.99106e-08	7.60598e-07	6.88001	17	46692405	46692638	TCGA_LUCA	HOXB8|Promoter
2:180726638-180726747|CRCpan_patient	0.123972	0.134169	5.31038	1.20479e-06	8.67784e-06	4.07887	2	180726638	180726747	CRCpan_patient	ZNF385B|Promoter,MIR1258|Promoter
19:58399941-58400101|TCGA_panCancer	0.123895	0.10326	4.29337	5.50074e-05	0.000224458	0.357246	19	58399941	58400101	TCGA_panCancer	ZNF814|Promoter
13:112721385-112721496|TCGA_panCancer	0.123668	0.116961	3.31624	0.00144259	0.00358148	-2.76094	13	112721385	112721496	TCGA_panCancer	SOX1|Promoter,LINC00403|Intron
2:74741839-74741880|NgPaper-LungSpecific	0.123663	0.135243	4.1392	9.49054e-05	0.00035566	-0.168685	2	74741839	74741880	NgPaper-LungSpecific	TLX2|Promoter
19:37464264-37464786|TCGA_COADREAD	0.123645	0.0941149	5.83654	1.47956e-07	1.41684e-06	6.14062	19	37464264	37464786	TCGA_COADREAD	ZNF568|Intron
10:108924696-108924873|CRCpan_patient	0.123594	0.115882	6.06102	5.9364e-08	6.65004e-07	7.04143	10	108924696	108924873	CRCpan_patient	SORCS1|Promoter
1:44873110-44873396|TCGA_panCancer	0.123399	0.0946153	4.32051	4.9921e-05	0.00020644	0.450978	1	44873110	44873396	TCGA_panCancer	RNF220|Intron
2:139538198-139538385|TCGA_COADREAD	0.123319	0.100247	4.49373	2.66808e-05	0.000120462	1.05736	2	139538198	139538385	TCGA_COADREAD	NXPH2|Promoter
1:20879799-20879985|TCGA_LUCA	0.123309	0.0835511	4.9947	4.09343e-06	2.48677e-05	2.88185	1	20879799	20879985	TCGA_LUCA	FAM43B|Exon
4:122302051-122302337|TCGA_panCancer	0.123301	0.123402	4.82292	7.86146e-06	4.27927e-05	2.24515	4	122302051	122302337	TCGA_panCancer	QRFPR|Promoter
14:51560321-51560660|TCGA_panCancer	0.12326	0.103212	5.34371	1.05707e-06	7.72771e-06	4.20715	14	51560321	51560660	TCGA_panCancer	TRIM9|Intron
2:173100146-173100250|TCGA_BRCA	0.123235	0.0825064	5.15574	2.20139e-06	1.45028e-05	3.48836	2	173100146	173100250	TCGA_BRCA	Intergenic
1:110626845-110626910|CRCpan_patient	0.123193	0.128603	4.0458	0.000131405	0.00046837	-0.48163	1	110626845	110626910	CRCpan_patient	LINC01397|Intron
14:52735259-52735401|TCGA_LUCA	0.123109	0.0710011	5.30877	1.21239e-06	8.72498e-06	4.07271	14	52735259	52735401	TCGA_LUCA	PTGDR|Exon
20:61636248-61636342|TCGA_BRCA	0.122846	0.0898829	5.2679	1.4227e-06	1.00728e-05	3.91591	20	61636248	61636342	TCGA_BRCA	Intergenic
7:44349217-44349301|CRCpan_cellline	0.122844	0.242955	3.8462	0.000259877	0.000832727	-1.13518	7	44349217	44349301	CRCpan_cellline	CAMK2B|Intron
5:145713602-145713918|TCGA_BRCA	0.122773	0.106601	4.92748	5.29042e-06	3.06439e-05	2.6314	5	145713602	145713918	TCGA_BRCA	Intergenic
11:31836193-31836352|TCGA_LUCA	0.122691	0.116057	5.51443	5.38464e-07	4.36655e-06	4.86937	11	31836193	31836352	TCGA_LUCA	DKFZp686K1684|Promoter,PAX6|Intron,PAX6|Promoter
19:7794895-7795111|TCGA_panCancer	0.122689	0.139371	6.04536	6.32889e-08	7.00476e-07	6.97823	19	7794895	7795111	TCGA_panCancer	CLEC4G|Exon
8:77593121-77593368|CRCpan_cellline	0.122594	0.130818	4.37865	4.05074e-05	0.000171784	0.653009	8	77593121	77593368	CRCpan_cellline	ZFHX4|Promoter,ZFHX4-AS1|Intron
8:77596064-77596211|CRCpan_cellline	0.122521	0.198959	4.71701	1.16977e-05	6.02796e-05	1.85818	8	77596064	77596211	CRCpan_cellline	ZFHX4|Intron,ZFHX4-AS1|Promoter
6:108439981-108440034|CRCpan_cellline|TCGA_panCancer	0.122424	0.231631	4.56885	2.02592e-05	9.58272e-05	1.32444	6	108439981	108440034	CRCpan_cellline|TCGA_panCancer	Intergenic
19:53635941-53636023|TCGA_COADREAD	0.122419	0.0986908	5.96253	8.87266e-08	9.26502e-07	6.64483	19	53635941	53636023	TCGA_COADREAD	ZNF415|Promoter
4:41753621-41753952|TCGA_panCancer	0.122314	0.0920193	6.60837	6.17824e-09	1.02913e-07	9.27955	4	41753621	41753952	TCGA_panCancer	PHOX2B|Promoter
2:182545761-182545850|TCGA_otherCancer	0.122237	0.0946703	4.62306	1.65862e-05	8.08116e-05	1.51869	2	182545761	182545850	TCGA_otherCancer	NEUROD1|Promoter
1:1566789-1566866|TCGA_panCancer	0.12221	0.133284	2.77674	0.00702313	0.0137388	-4.23115	1	1566789	1566866	TCGA_panCancer	MMP23A|Promoter,MMP23B|Promoter
18:28621720-28621817|TCGA_LUCA	0.122106	0.16955	4.76884	9.63494e-06	5.0848e-05	2.047	18	28621720	28621817	TCGA_LUCA	DSC3|Intron
17:46691962-46691994|TCGA_LUCA	0.122096	0.183831	5.14105	2.33031e-06	1.51918e-05	3.43267	17	46691962	46691994	TCGA_LUCA	HOXB8|Promoter
5:79330754-79330805|TCGA_panCancer	0.122009	0.334585	5.20693	1.80453e-06	1.22744e-05	3.68299	5	79330754	79330805	TCGA_panCancer	THBS4|Intron,THBS4|Promoter
11:31836960-31837294|TCGA_LUCA	0.121932	0.124269	7.00621	1.16432e-09	2.70595e-08	10.9351	11	31836960	31837294	TCGA_LUCA	DKFZp686K1684|Promoter,PAX6|Intron
17:59482568-59482614|NgPaper-LungSpecific	0.121915	0.380455	3.18917	0.0021271	0.00496224	-3.125	17	59482568	59482614	NgPaper-LungSpecific	TBX2|Exon
6:28175278-28175430|TCGA_BRCA	0.121892	0.110228	4.69765	1.25734e-05	6.38814e-05	1.78795	6	28175278	28175430	TCGA_BRCA	Intergenic
8:77586254-77586332|TCGA_BRCA	0.121883	0.138656	3.91768	0.000204003	0.000682089	-0.903551	8	77586254	77586332	TCGA_BRCA	ZFHX4-AS1|Intron
7:1270417-1270432|TCGA_panCancer	0.121863	0.392211	4.42695	3.40177e-05	0.00014804	0.821991	7	1270417	1270432	TCGA_panCancer	UNCX|Promoter
6:100054464-100054554|CRCpan_cellline	0.121734	0.23132	6.04478	6.34385e-08	7.01197e-07	6.9759	6	100054464	100054554	CRCpan_cellline	PRDM13|Promoter
7:158936953-158937144|CRCpan_cellline	0.121582	0.0781754	5.04067	3.43186e-06	2.13126e-05	3.05409	7	158936953	158937144	CRCpan_cellline	VIPR2|Intron
19:58629852-58629878|NgPaper-ColonSpecific	0.121565	0.139087	6.53889	8.2536e-09	1.30825e-07	8.99263	19	58629852	58629878	NgPaper-ColonSpecific	ZSCAN18|Promoter
1:200011548-200011651|TCGA_BRCA	0.121509	0.0950092	4.83389	7.54289e-06	4.14112e-05	2.28547	1	200011548	200011651	TCGA_BRCA	NR5A2|Intron,NR5A2|Promoter
22:28838707-28838787|CRCpan_patient	0.121505	0.0690832	4.80612	8.37508e-06	4.51744e-05	2.18348	22	28838707	28838787	CRCpan_patient	TTC28|Intron
11:31835684-31835695|TCGA_LUCA	0.121454	0.173921	3.45674	0.000929123	0.00247132	-2.34634	11	31835684	31835695	TCGA_LUCA	DKFZp686K1684|Promoter,PAX6|Promoter,PAX6|Intron
11:2292345-2292531|TCGA_BRCA	0.121446	0.0968461	4.86445	6.71997e-06	3.76138e-05	2.39808	11	2292345	2292531	TCGA_BRCA	ASCL2|Promoter
19:35395934-35396140|TCGA_panCancer	0.12144	0.127924	6.58062	6.93639e-09	1.12828e-07	9.16487	19	35395934	35396140	TCGA_panCancer	Intergenic
7:103629429-103629461|CRCpan_cellline	0.121427	0.125628	5.4261	7.64064e-07	5.78933e-06	4.52568	7	103629429	103629461	CRCpan_cellline	RELN|Intron
7:4998296-4998438|TCGA_COADREAD	0.121182	0.119345	5.6906	2.66432e-07	2.3864e-06	5.56132	7	4998296	4998438	TCGA_COADREAD	MMD2|Promoter
13:28554751-28555004|TCGA_otherCancer	0.121092	0.099235	5.77385	1.90593e-07	1.78001e-06	5.89113	13	28554751	28555004	TCGA_otherCancer	URAD|Intron
1:161276312-161276323|TCGA_BRCA	0.121052	0.405346	5.67036	2.88971e-07	2.55524e-06	5.48139	1	161276312	161276323	TCGA_BRCA	MPZ|Intron
12:54394189-54394384|TCGA_COADREAD|TCGA_LUCA	0.121027	0.103542	4.26149	6.16259e-05	0.000246958	0.247553	12	54394189	54394384	TCGA_COADREAD|TCGA_LUCA	HOXC9|Promoter,HOXC-AS1|Promoter
19:57050236-57050533|TCGA_otherCancer	0.120973	0.0870126	3.87816	0.000233285	0.000763413	-1.03194	19	57050236	57050533	TCGA_otherCancer	ZFP28|Promoter
1:44884041-44884172|TCGA_LUCA	0.120898	0.182563	4.31104	5.16422e-05	0.000211975	0.418227	1	44884041	44884172	TCGA_LUCA	RNF220|Intron
1:4715293-4715480|TCGA_COADREAD	0.120878	0.0760408	4.83159	7.60858e-06	4.17041e-05	2.27701	1	4715293	4715480	TCGA_COADREAD	AJAP1|Promoter
1:235813834-235814140|TCGA_panCancer|TCGA_BRCA	0.120855	0.100747	6.04251	6.40298e-08	7.06794e-07	6.96674	1	235813834	235814140	TCGA_panCancer|TCGA_BRCA	GNG4|Promoter,MIR5096|Intron
13:92051490-92051721|TCGA_COADREAD|CRCpan_patient	0.120838	0.139161	3.86238	0.00024607	0.000797263	-1.08298	13	92051490	92051721	TCGA_COADREAD|CRCpan_patient	GPC5|Intron
4:174452128-174452182|CRCpan_cellline	0.120758	0.186498	5.85011	1.40052e-07	1.36153e-06	6.19473	4	174452128	174452182	CRCpan_cellline	HAND2-AS1|Exon,HAND2-AS1|Intron,HAND2|Promoter
10:22634532-22634611|TCGA_panCancer	0.120689	0.11262	4.1237	0.000100198	0.000371641	-0.220923	10	22634532	22634611	TCGA_panCancer	SPAG6|Promoter
5:16179705-16179829|TCGA_LUCA|TCGA_COADREAD|TCGA_panCancer	0.120596	0.0942615	4.24691	6.49044e-05	0.000258327	0.197532	5	16179705	16179829	TCGA_LUCA|TCGA_COADREAD|TCGA_panCancer	MARCH11|Promoter
13:79160874-79161034|CRCpan_patient	0.120593	0.125246	4.11253	0.000104187	0.000384548	-0.258487	13	79160874	79161034	CRCpan_patient	RNF219-AS1|Intron
2:198651195-198651632|TCGA_otherCancer|TCGA_panCancer	0.120568	0.107141	4.56874	2.02676e-05	9.58272e-05	1.32404	2	198651195	198651632	TCGA_otherCancer|TCGA_panCancer	BOLL|Promoter
14:74893164-74893189|TCGA_COADREAD	0.120556	0.454309	6.18143	3.62322e-08	4.35835e-07	7.5291	14	74893164	74893189	TCGA_COADREAD	SYNDIG1L|Promoter
14:36741483-36741660|TCGA_LUCA	0.120547	0.0821324	3.87915	0.000232512	0.000761182	-1.02877	14	36741483	36741660	TCGA_LUCA	Intergenic
12:48578098-48578250|CRCpan_patient	0.120527	0.145583	5.34322	1.0591e-06	7.73572e-06	4.20527	12	48578098	48578250	CRCpan_patient	CCDC184|Exon
1:237205122-237205335|TCGA_panCancer	0.120459	0.0993001	5.98508	8.09389e-08	8.5664e-07	6.73546	1	237205122	237205335	TCGA_panCancer	RYR2|Promoter
20:21496048-21496090|CRCpan_patient	0.120363	0.187633	4.6132	1.72025e-05	8.33743e-05	1.48325	20	21496048	21496090	CRCpan_patient	NKX2-2|Promoter
11:71955434-71955605|TCGA_panCancer	0.120363	0.0856392	5.79224	1.76963e-07	1.66018e-06	5.96423	11	71955434	71955605	TCGA_panCancer	PHOX2A|Promoter
2:98963713-98963926|TCGA_COADREAD	0.120314	0.099645	5.18793	1.94287e-06	1.30235e-05	3.61066	2	98963713	98963926	TCGA_COADREAD	CNGA3|Intron
1:166135188-166135437|CRCpan_patient	0.120281	0.0950169	5.46437	6.56738e-07	5.15955e-06	4.67431	1	166135188	166135437	CRCpan_patient	FAM78B|Exon
7:121941033-121941112|TCGA_LUCA	0.12024	0.169214	4.11656	0.000102731	0.000379849	-0.244946	7	121941033	121941112	TCGA_LUCA	FEZF1-AS1|Promoter
2:176957508-176957636|TCGA_LUCA	0.120191	0.0946044	4.18793	7.99658e-05	0.000307863	-0.00370352	2	176957508	176957636	TCGA_LUCA	HOXD13|Promoter
1:57888136-57888230|CRCpan_patient	0.120164	0.096289	4.82386	7.83377e-06	4.26979e-05	2.24859	1	57888136	57888230	CRCpan_patient	DAB1|Intron
15:60287321-60287356|CRCpan_patient	0.12012	0.0752036	3.91401	0.000206566	0.000689825	-0.915507	15	60287321	60287356	CRCpan_patient	Intergenic
13:28501334-28501473|CRCpan_patient	0.120062	0.146254	4.79539	8.72038e-06	4.68242e-05	2.14413	13	28501334	28501473	CRCpan_patient	Intergenic
9:124982229-124982265|NgPaper-LungSpecific	0.120061	0.41445	3.53026	0.000734932	0.0020141	-2.12456	9	124982229	124982265	NgPaper-LungSpecific	LHX6|Intron
12:128752945-128753201|TCGA_panCancer	0.120048	0.0877858	6.70065	4.20158e-09	7.51044e-08	9.66171	12	128752945	128753201	TCGA_panCancer	TMEM132C|Intron
16:86600261-86600364|TCGA_LUCA|TCGA_panCancer	0.119946	0.103918	4.31907	5.01779e-05	0.000207135	0.446018	16	86600261	86600364	TCGA_LUCA|TCGA_panCancer	FOXC2-AS1|Intron,FOXC2|Promoter
22:38478283-38478328|CRCpan_patient	0.119908	0.325008	3.68895	0.000438756	0.001296	-1.63478	22	38478283	38478328	CRCpan_patient	SLC16A8|Intron
5:155108744-155108865|CRCpan_cellline	0.119839	0.10427	5.52127	5.24024e-07	4.27028e-06	4.89608	5	155108744	155108865	CRCpan_cellline	Intergenic
7:32110067-32110245|CRCpan_cellline	0.119675	0.0935517	5.37012	9.52808e-07	7.06489e-06	4.30902	7	32110067	32110245	CRCpan_cellline	PDE1C|Exon,PDE1C|Intron,PDE1C|Promoter
4:174448901-174449012|CRCpan_cellline	0.119611	0.282925	5.84975	1.40255e-07	1.36192e-06	6.1933	4	174448901	174449012	CRCpan_cellline	HAND2-AS1|Promoter,HAND2|Intron
20:47444250-47444415|TCGA_LUCA	0.119597	0.0674962	4.17026	8.51018e-05	0.000324927	-0.0636835	20	47444250	47444415	TCGA_LUCA	PREX1|Promoter
11:2291995-2292167|TCGA_LUCA	0.119436	0.13361	4.78725	8.99133e-06	4.80617e-05	2.11432	11	2291995	2292167	TCGA_LUCA	ASCL2|Promoter
10:22624495-22624669|TCGA_panCancer	0.119371	0.0915564	3.85906	0.000248849	0.000804395	-1.09372	10	22624495	22624669	TCGA_panCancer	Intergenic
3:125690924-125691060|CRCpan_patient	0.119355	0.126884	4.92667	5.30678e-06	3.07172e-05	2.62839	3	125690924	125691060	CRCpan_patient	ROPN1B|Exon
9:89560710-89560914|TCGA_LUCA	0.119136	0.0863213	4.8396	7.38188e-06	4.06884e-05	2.3065	9	89560710	89560914	TCGA_LUCA	GAS1RR|Promoter,GAS1|Exon
19:57683717-57683891|TCGA_COADREAD	0.119071	0.0956774	5.87499	1.26623e-07	1.24998e-06	6.29409	19	57683717	57683891	TCGA_COADREAD	Intergenic
6:6005205-6005362|CRCpan_cellline	0.119011	0.090994	5.52651	5.13211e-07	4.20389e-06	4.91657	6	6005205	6005362	CRCpan_cellline	NRN1|Promoter,NRN1|Intron
11:64480518-64480651|TCGA_panCancer	0.118984	0.125164	5.54229	4.82005e-07	3.99444e-06	4.97822	11	64480518	64480651	TCGA_panCancer	NRXN2|Exon
7:27190932-27191146|TCGA_LUCA	0.118868	0.0995928	4.6544	1.47675e-05	7.35016e-05	1.63155	7	27190932	27191146	TCGA_LUCA	HOXA-AS3|Intron
13:112720131-112720188|TCGA_panCancer	0.118863	0.0984339	4.84899	7.12474e-06	3.94806e-05	2.34106	13	112720131	112720188	TCGA_panCancer	SOX1|Promoter,LINC00403|Intron
11:31839359-31839469|TCGA_panCancer	0.118831	0.112208	4.54443	2.21616e-05	0.000103255	1.23734	11	31839359	31839469	TCGA_panCancer	DKFZp686K1684|Intron,PAX6|Promoter
20:47444677-47445153|TCGA_LUCA	0.118695	0.0678396	4.54695	2.19575e-05	0.000102534	1.24631	20	47444677	47445153	TCGA_LUCA	PREX1|Promoter
2:120281791-120282029|NgPaper-ColonSpecific	0.118612	0.100804	3.86722	0.000242086	0.000786945	-1.06737	2	120281791	120282029	NgPaper-ColonSpecific	SCTR|Promoter
7:157482355-157482619|TCGA_COADREAD	0.118401	0.097804	5.15527	2.20542e-06	1.45142e-05	3.48658	7	157482355	157482619	TCGA_COADREAD	PTPRN2|Intron
1:214360603-214360772|CRCpan_patient	0.118399	0.086811	4.26456	6.09572e-05	0.000245127	0.258083	1	214360603	214360772	CRCpan_patient	Intergenic
15:53097602-53097884|TCGA_LUCA	0.118328	0.0899672	4.64233	1.5444e-05	7.62297e-05	1.58802	15	53097602	53097884	TCGA_LUCA	Intergenic
7:121946433-121946586|TCGA_panCancer	0.118315	0.11254	4.89114	6.0736e-06	3.44834e-05	2.49671	7	121946433	121946586	TCGA_panCancer	FEZF1|Promoter,FEZF1-AS1|Exon
10:134599905-134600004|TCGA_LUCA	0.118257	0.164249	4.84658	7.1897e-06	3.9755e-05	2.33221	10	134599905	134600004	TCGA_LUCA	NKX6-2|Promoter
9:124982154-124982228|NgPaper-LungSpecific	0.118245	0.337489	3.418	0.0010501	0.00274269	-2.4619	9	124982154	124982228	NgPaper-LungSpecific	LHX6|Intron
14:36741743-36741805|TCGA_LUCA	0.118236	0.0973821	4.15691	8.91895e-05	0.000337742	-0.108873	14	36741743	36741805	TCGA_LUCA	Intergenic
22:29875842-29875997|TCGA_panCancer	0.118202	0.160114	5.98607	8.06139e-08	8.54672e-07	6.73943	22	29875842	29875997	TCGA_panCancer	NEFH|Promoter
1:145075496-145075711|TCGA_panCancer	0.11818	0.110237	5.93525	9.91411e-08	1.01862e-06	6.53535	1	145075496	145075711	TCGA_panCancer	NBPF9|Intron,NBPF20|Intron,PDE4DIP|Promoter
1:91176566-91176832|CRCpan_patient	0.118158	0.10606	6.07436	5.62105e-08	6.33134e-07	7.09532	1	91176566	91176832	CRCpan_patient	Intergenic
6:5997112-5997290|CRCpan_cellline	0.118073	0.0861328	4.70142	1.2398e-05	6.32222e-05	1.80161	6	5997112	5997290	CRCpan_cellline	Intergenic
7:157483394-157483617|TCGA_BRCA	0.118042	0.0737031	4.78341	9.12178e-06	4.86964e-05	2.10029	7	157483394	157483617	TCGA_BRCA	PTPRN2|Intron
7:101005963-101006264|CRCpan_cellline	0.118037	0.119227	6.25393	2.68831e-08	3.42718e-07	7.82409	7	101005963	101006264	CRCpan_cellline	COL26A1|Promoter
20:20347628-20347766|TCGA_BRCA	0.117983	0.102355	4.84645	7.19339e-06	3.9755e-05	2.33171	20	20347628	20347766	TCGA_BRCA	INSM1|Promoter
10:102977464-102977654|CRCpan_patient	0.117973	0.101781	6.21563	3.14783e-08	3.87052e-07	7.6681	10	102977464	102977654	CRCpan_patient	Intergenic
5:170738140-170738445|TCGA_otherCancer	0.117937	0.0821644	4.74246	1.06358e-05	5.54956e-05	1.95079	5	170738140	170738445	TCGA_otherCancer	TLX3|Exon
1:18967848-18967989|CRCpan_patient	0.117937	0.134224	5.30189	1.24552e-06	8.94019e-06	4.04628	1	18967848	18967989	CRCpan_patient	PAX7|Intron
10:119301928-119302068|TCGA_LUCA	0.117849	0.15167	5.32204	1.15092e-06	8.31862e-06	4.12373	10	119301928	119302068	TCGA_LUCA	EMX2OS|Intron,EMX2OS|Promoter,EMX2|Promoter
6:108440036-108440491|CRCpan_cellline|TCGA_panCancer	0.117833	0.0824776	4.83552	7.49654e-06	4.12384e-05	2.29147	6	108440036	108440491	CRCpan_cellline|TCGA_panCancer	Intergenic
10:119303058-119303131|TCGA_LUCA	0.117788	0.102218	5.33429	1.09689e-06	7.9697e-06	4.17089	10	119303058	119303131	TCGA_LUCA	EMX2OS|Intron,EMX2OS|Promoter,EMX2|Exon
15:28352702-28352725|TCGA_COADREAD	0.117768	0.0947283	4.9529	4.80213e-06	2.84297e-05	2.72593	15	28352702	28352725	TCGA_COADREAD	Intergenic
3:127634340-127634465|TCGA_panCancer	0.117707	0.327475	3.62687	0.000537698	0.00154115	-1.82815	3	127634340	127634465	TCGA_panCancer	Intergenic
6:100062913-100063008|CRCpan_cellline	0.117701	0.217162	5.64711	3.17182e-07	2.78691e-06	5.38974	6	100062913	100063008	CRCpan_cellline	PRDM13|Exon
11:131781210-131781299|CRCpan_patient	0.117636	0.0829001	6.12399	4.58687e-08	5.32553e-07	7.29611	11	131781210	131781299	CRCpan_patient	NTM|Intron,NTM|Promoter
3:68057073-68057137|TCGA_panCancer	0.117496	0.101249	6.08702	5.33721e-08	6.07711e-07	7.14648	3	68057073	68057137	TCGA_panCancer	FAM19A1|Intron
3:129693892-129694063|TCGA_BRCA|TCGA_panCancer	0.117401	0.094715	5.15769	2.18487e-06	1.44132e-05	3.49574	3	129693892	129694063	TCGA_BRCA|TCGA_panCancer	TRH|Intron
12:127865603-127865629|TCGA_BRCA	0.117391	0.214906	5.37229	9.447e-07	7.01102e-06	4.31741	12	127865603	127865629	TCGA_BRCA	Intergenic
17:46830091-46830196|TCGA_otherCancer	0.117299	0.137115	5.90763	1.10914e-07	1.11747e-06	6.42469	17	46830091	46830196	TCGA_otherCancer	Intergenic
11:19263710-19263748|TCGA_LUCA	0.117222	0.0896115	3.66443	0.000475555	0.00138651	-1.71141	11	19263710	19263748	TCGA_LUCA	E2F8|Promoter
9:133534873-133534969|TCGA_panCancer	0.11714	0.200529	5.13	2.43213e-06	1.5783e-05	3.39082	9	133534873	133534969	TCGA_panCancer	Intergenic
6:5996714-5996829|CRCpan_cellline	0.117072	0.111554	4.51971	2.42635e-05	0.000111056	1.14944	6	5996714	5996829	CRCpan_cellline	Intergenic
1:47998994-47999302|TCGA_LUCA	0.117032	0.080956	4.82745	7.72843e-06	4.22345e-05	2.26178	1	47998994	47999302	TCGA_LUCA	Intergenic
5:170739084-170739350|TCGA_panCancer	0.116996	0.0828211	5.61269	3.64002e-07	3.13532e-06	5.2543	5	170739084	170739350	TCGA_panCancer	TLX3|Exon
17:46692003-46692102|CRCpan_patient	0.116982	0.186378	5.62578	3.45451e-07	3.00354e-06	5.30575	17	46692003	46692102	CRCpan_patient	HOXB8|Promoter
14:27066048-27066147|TCGA_COADREAD	0.116805	0.145389	4.2201	7.13763e-05	0.000279717	0.105843	14	27066048	27066147	TCGA_COADREAD	NOVA1|Intron
1:158151497-158151508|CRCpan_patient	0.116663	0.558895	3.87451	0.00023619	0.000771399	-1.04378	1	158151497	158151508	CRCpan_patient	CD1D|Exon
3:172167637-172167710|LuShun_CCR-Erlotinib_resistance	0.116601	0.136141	4.70915	1.20458e-05	6.17293e-05	1.82964	3	172167637	172167710	LuShun_CCR-Erlotinib_resistance	GHSR|Promoter
10:134600116-134600264|TCGA_panCancer	0.116523	0.159288	4.70506	1.22308e-05	6.26001e-05	1.81482	10	134600116	134600264	TCGA_panCancer	NKX6-2|Promoter
3:27764587-27764822|TCGA_LUCA	0.116412	0.0978075	6.81016	2.65546e-09	5.18126e-08	10.1167	3	27764587	27764822	TCGA_LUCA	EOMES|Promoter
11:64480713-64480853|TCGA_panCancer	0.116324	0.142423	4.46137	3.0021e-05	0.000133298	0.943046	11	64480713	64480853	TCGA_panCancer	NRXN2|Exon
14:95234802-95234976|CRCpan_patient	0.116319	0.0929362	5.62384	3.48132e-07	3.02053e-06	5.29815	14	95234802	95234976	CRCpan_patient	GSC|Exon,DIGIT|Promoter
2:223162630-223162698|CRCpan_patient|TCGA_panCancer	0.116284	0.266973	2.97285	0.00403156	0.00856823	-3.71999	2	223162630	223162698	CRCpan_patient|TCGA_panCancer	PAX3|Intron,CCDC140|Promoter
10:20104183-20104194|CRCpan_patient	0.116191	0.135127	3.04418	0.00327525	0.00717739	-3.52732	10	20104183	20104194	CRCpan_patient	PLXDC2|Promoter
6:27205691-27205978|CRCpan_cellline	0.116136	0.112644	8.41235	2.95847e-12	2.43473e-10	16.8856	6	27205691	27205978	CRCpan_cellline	Intergenic
9:34624528-34624657|LuShun_CCR-Erlotinib_resistance	0.11612	0.189389	5.76651	1.96315e-07	1.83139e-06	5.862	9	34624528	34624657	LuShun_CCR-Erlotinib_resistance	ARID3C|Intron
5:170736053-170736186|CRCpan_cellline	0.116097	0.10204	5.20343	1.8293e-06	1.2382e-05	3.66964	5	170736053	170736186	CRCpan_cellline	TLX3|Promoter
7:158937898-158938156|TCGA_panCancer	0.116068	0.0829383	5.2221	1.70108e-06	1.16469e-05	3.74081	7	158937898	158938156	TCGA_panCancer	VIPR2|Promoter
5:175084607-175084618|TCGA_COADREAD	0.116009	0.242963	3.18758	0.00213734	0.00498194	-3.12949	5	175084607	175084618	TCGA_COADREAD	HRH2|Promoter
4:41883102-41883205|TCGA_panCancer	0.115911	0.0997267	5.91858	1.06091e-07	1.08102e-06	6.46852	4	41883102	41883205	TCGA_panCancer	LINC00682|Intron
19:37464781-37464792|TCGA_COADREAD	0.1159	0.579274	3.34635	0.001314	0.00330233	-2.67314	19	37464781	37464792	TCGA_COADREAD	ZNF568|Intron
2:220223072-220223150|CRCpan_patient	0.115845	0.225618	4.68881	1.29944e-05	6.58195e-05	1.75591	2	220223072	220223150	CRCpan_patient	Intergenic
3:129694323-129694592|TCGA_COADREAD	0.115837	0.0913576	5.19765	1.87087e-06	1.26223e-05	3.64763	3	129694323	129694592	TCGA_COADREAD	TRH|Intron
22:28838482-28838637|CRCpan_patient	0.11572	0.0670643	4.81229	8.18274e-06	4.43383e-05	2.20612	22	28838482	28838637	CRCpan_patient	TTC28|Intron
4:16085436-16085575|TCGA_LUCA	0.115572	0.122816	4.19693	7.74669e-05	0.000299769	0.026896	4	16085436	16085575	TCGA_LUCA	PROM1|Promoter
16:6068910-6069140|TCGA_otherCancer	0.115507	0.100154	5.7258	2.31288e-07	2.11725e-06	5.70056	16	6068910	6069140	TCGA_otherCancer	RBFOX1|Promoter
11:32455009-32455149|TCGA_panCancer	0.115467	0.112595	5.71431	2.42224e-07	2.1956e-06	5.65508	11	32455009	32455149	TCGA_panCancer	WT1|Promoter,WT1|Intron,WT1-AS|Promoter
7:89748065-89748181|TCGA_COADREAD	0.11544	0.088966	4.41132	3.59994e-05	0.000155281	0.767176	7	89748065	89748181	TCGA_COADREAD	STEAP2-AS1|Intron,DPY19L2P4|Promoter
2:176975973-176975984|CRCpan_patient	0.115384	0.101343	3.86654	0.000242641	0.000788441	-1.06956	2	176975973	176975984	CRCpan_patient	Intergenic
10:102894869-102894936|TCGA_panCancer	0.115371	0.0875253	4.02642	0.000140515	0.000495948	-0.546008	10	102894869	102894936	TCGA_panCancer	TLX1|Intron,TLX1NB|Intron
3:73673994-73674176|TCGA_otherCancer	0.115366	0.106043	5.71104	2.45426e-07	2.21978e-06	5.64215	3	73673994	73674176	TCGA_otherCancer	PDZRN3|Promoter,PDZRN3-AS1|Intron
10:101292972-101293022|CRCpan_patient	0.115308	0.228852	4.12505	9.97261e-05	0.000370055	-0.216377	10	101292972	101293022	CRCpan_patient	LINC01475|Promoter,NKX2-3|Promoter
3:129694151-129694320|TCGA_BRCA|TCGA_panCancer	0.11527	0.0931568	5.96684	8.71843e-08	9.1269e-07	6.66212	3	129694151	129694320	TCGA_BRCA|TCGA_panCancer	TRH|Intron
10:119301596-119301834|TCGA_panCancer|TCGA_LUCA	0.115178	0.126207	5.74484	2.1423e-07	1.97854e-06	5.776	10	119301596	119301834	TCGA_panCancer|TCGA_LUCA	EMX2OS|Intron,EMX2OS|Promoter,EMX2|Promoter
2:182545929-182546077|TCGA_otherCancer	0.115108	0.0897256	5.01316	3.81393e-06	2.34999e-05	2.95094	2	182545929	182546077	TCGA_otherCancer	NEUROD1|Promoter
20:37434123-37434164|TCGA_COADREAD	0.115066	0.185783	5.15383	2.21777e-06	1.45724e-05	3.48111	20	37434123	37434164	TCGA_COADREAD	PPP1R16B|Promoter
10:102988089-102988247|CRCpan_patient	0.114956	0.166072	5.74074	2.17797e-07	2.00702e-06	5.75974	10	102988089	102988247	CRCpan_patient	LBX1-AS1|Promoter,LBX1|Promoter
12:106979810-106980047|TCGA_COADREAD	0.114902	0.0754693	4.45936	3.02408e-05	0.000134129	0.935977	12	106979810	106980047	TCGA_COADREAD	LOC100287944|Intron,RFX4|Intron
18:74962194-74962292|TCGA_panCancer	0.114824	0.0732046	5.92807	1.02077e-07	1.0449e-06	6.50657	18	74962194	74962292	TCGA_panCancer	GALR1|Promoter
18:28621485-28621702|TCGA_LUCA	0.114797	0.116671	4.95212	4.8165e-06	2.84742e-05	2.72301	18	28621485	28621702	TCGA_LUCA	DSC3|Intron
8:70984359-70984610|TCGA_panCancer|CRCpan_cellline	0.114771	0.0953147	5.01	3.86043e-06	2.37161e-05	2.9391	8	70984359	70984610	TCGA_panCancer|CRCpan_cellline	PRDM14|Promoter
5:135265722-135266104|TCGA_COADREAD	0.114732	0.108419	4.71148	1.19417e-05	6.13469e-05	1.83809	5	135265722	135266104	TCGA_COADREAD	FBXL21|Promoter
14:51560576-51560806|TCGA_panCancer	0.114584	0.0952639	5.35043	1.02952e-06	7.57292e-06	4.23305	14	51560576	51560806	TCGA_panCancer	TRIM9|Intron
2:223164630-223164753|CRCpan_patient	0.11434	0.0989036	4.80758	8.32919e-06	4.4956e-05	2.18884	2	223164630	223164753	CRCpan_patient	PAX3|Promoter,CCDC140|Intron
1:43251115-43251409|TCGA_BRCA	0.11433	0.109096	4.94312	4.9846e-06	2.92508e-05	2.68952	1	43251115	43251409	TCGA_BRCA	TMEM269|Promoter,LOC105378683|Promoter
8:67875315-67875478|TCGA_BRCA	0.114276	0.0924497	5.41632	7.94161e-07	6.00097e-06	4.48776	8	67875315	67875478	TCGA_BRCA	TCF24|Promoter
2:131792797-131792927|TCGA_LUCA	0.114238	0.080819	4.32505	4.91144e-05	0.000203814	0.466719	2	131792797	131792927	TCGA_LUCA	ARHGEF4|Intron
11:31839516-31839675|TCGA_panCancer	0.114216	0.10121	4.93625	5.11662e-06	2.98871e-05	2.664	11	31839516	31839675	TCGA_panCancer	DKFZp686K1684|Intron,PAX6|Promoter
19:13616916-13616984|TCGA_panCancer	0.11414	0.0805292	3.0465	0.00325308	0.00713822	-3.52101	19	13616916	13616984	TCGA_panCancer	CACNA1A|Promoter
14:37132676-37132790|TCGA_panCancer	0.114129	0.169616	3.81729	0.000286408	0.000906215	-1.22807	14	37132676	37132790	TCGA_panCancer	PAX9|Exon
14:29243448-29243640|CRCpan_patient	0.114102	0.101536	4.51834	2.43855e-05	0.000111431	1.14458	14	29243448	29243640	CRCpan_patient	LINC01551|Intron
4:134069285-134069476|CRCpan_cellline	0.114059	0.0984213	6.7114	4.01678e-09	7.25814e-08	9.70631	4	134069285	134069476	CRCpan_cellline	PCDH10|Promoter,LOC101927359|Intron
3:6902772-6902862|TCGA_COADREAD	0.113996	0.112807	5.24102	1.58012e-06	1.1e-05	3.81307	3	6902772	6902862	TCGA_COADREAD	GRM7|Promoter
6:41339338-41339407|NgPaper-LungSpecific	0.113975	0.0728099	4.4574	3.04577e-05	0.000134805	0.929054	6	41339338	41339407	NgPaper-LungSpecific	Intergenic
20:25065051-25065379|TCGA_panCancer	0.113957	0.103275	5.91343	1.08336e-07	1.09682e-06	6.44788	20	25065051	25065379	TCGA_panCancer	VSX1|Promoter
2:63279054-63279166|LuShun_CCR-Erlotinib_resistance	0.113852	0.433391	3.97337	0.000168658	0.000578814	-0.721207	2	63279054	63279166	LuShun_CCR-Erlotinib_resistance	OTX1|Intron
17:35294055-35294330|TCGA_BRCA	0.113839	0.0987943	3.88205	0.000230235	0.000754916	-1.01935	17	35294055	35294330	TCGA_BRCA	LOC102723471|Promoter,LHX1|Promoter
1:66258436-66258614|CRCpan_patient	0.113712	0.0851988	5.92173	1.04742e-07	1.07086e-06	6.48115	1	66258436	66258614	CRCpan_patient	PDE4B|Promoter
12:85673775-85674192|TCGA_panCancer	0.11364	0.0890612	4.51997	2.424e-05	0.00011101	1.15038	12	85673775	85674192	TCGA_panCancer	ALX1|Promoter
11:2292533-2292608|TCGA_BRCA	0.113597	0.130454	4.26138	6.16504e-05	0.000246958	0.247169	11	2292533	2292608	TCGA_BRCA	ASCL2|Promoter
19:58126120-58126227|CRCpan_patient|TCGA_COADREAD	0.113586	0.216106	5.86555	1.31556e-07	1.29241e-06	6.25641	19	58126120	58126227	CRCpan_patient|TCGA_COADREAD	ZNF134|Intron
11:45377317-45377337|NgPaper-ColonSpecific	0.113586	0.185534	4.65069	1.49723e-05	7.42098e-05	1.61816	11	45377317	45377337	NgPaper-ColonSpecific	LOC101928812|Promoter
8:25905314-25905636|TCGA_panCancer	0.113566	0.130037	5.32082	1.15645e-06	8.3441e-06	4.11903	8	25905314	25905636	TCGA_panCancer	EBF2|Promoter
18:74961879-74962175|TCGA_BRCA|TCGA_panCancer	0.113496	0.0790837	5.87092	1.28727e-07	1.26775e-06	6.27785	18	74961879	74962175	TCGA_BRCA|TCGA_panCancer	GALR1|Promoter
12:47225177-47225366|TCGA_BRCA	0.113461	0.0965357	4.30536	5.27022e-05	0.000216006	0.398598	12	47225177	47225366	TCGA_BRCA	Intergenic
2:105460097-105460258|TCGA_panCancer	0.113249	0.091751	5.34938	1.03378e-06	7.58408e-06	4.22901	2	105460097	105460258	TCGA_panCancer	LINC01158|Intron
11:113346274-113346434|TCGA_panCancer	0.113236	0.139518	6.82008	2.5472e-09	4.99988e-08	10.158	11	113346274	113346434	TCGA_panCancer	DRD2|Promoter
17:10101030-10101046|TCGA_COADREAD	0.113184	0.302551	3.76535	0.000340705	0.00104538	-1.39378	17	10101030	10101046	TCGA_COADREAD	GAS7|Intron
7:155166884-155167212|TCGA_BRCA|TCGA_COADREAD	0.113134	0.0878525	5.17392	2.05155e-06	1.36644e-05	3.55737	7	155166884	155167212	TCGA_BRCA|TCGA_COADREAD	Intergenic
3:121903090-121903256|TCGA_COADREAD	0.113053	0.0863218	4.30848	5.21159e-05	0.000213814	0.409406	3	121903090	121903256	TCGA_COADREAD	CASR|Intron,CASR|Promoter
14:42079282-42079420|CRCpan_patient	0.113052	0.108393	4.90073	5.85656e-06	3.34568e-05	2.53221	14	42079282	42079420	CRCpan_patient	LRFN5|Intron
20:21490629-21490715|CRCpan_patient	0.113033	0.104797	5.25947	1.47036e-06	1.03398e-05	3.88362	20	21490629	21490715	CRCpan_patient	Intergenic
7:158937139-158937280|CRCpan_cellline	0.113021	0.0726925	4.86258	6.76778e-06	3.7805e-05	2.39117	7	158937139	158937280	CRCpan_cellline	VIPR2|Promoter
6:26183660-26183698|CRCpan_cellline	0.113005	0.13804	3.36603	0.00123587	0.00313517	-2.61544	6	26183660	26183698	CRCpan_cellline	HIST1H2BE|Promoter
11:20179075-20179149|CRCpan_patient	0.112973	0.131035	4.31901	5.01888e-05	0.000207135	0.445808	11	20179075	20179149	CRCpan_patient	DBX1|Intron
18:73167996-73168041|CRCpan_patient	0.112905	0.0867174	4.15587	8.95154e-05	0.000338667	-0.112385	18	73167996	73168041	CRCpan_patient	Intergenic
20:21082100-21082351|CRCpan_patient	0.112896	0.0953669	5.17391	2.05163e-06	1.36644e-05	3.55733	20	21082100	21082351	CRCpan_patient	Intergenic
1:91190996-91191156|TCGA_LUCA	0.112875	0.0999646	7.30905	3.23767e-10	9.82171e-09	12.2069	1	91190996	91191156	TCGA_LUCA	Intergenic
20:21082372-21082442|CRCpan_patient	0.112867	0.14338	4.90663	5.72675e-06	3.28281e-05	2.55407	20	21082372	21082442	CRCpan_patient	Intergenic
6:27858463-27858643|CRCpan_cellline	0.112736	0.0721269	3.98137	0.000164092	0.000564774	-0.694878	6	27858463	27858643	CRCpan_cellline	HIST1H2BO|Promoter,HIST1H3J|Promoter
13:112721861-112721878|CRCpan_patient	0.112612	0.0742476	4.68723	1.30711e-05	6.60732e-05	1.75019	13	112721861	112721878	CRCpan_patient	SOX1|Promoter,LINC00403|Intron
11:94134558-94134700|TCGA_COADREAD	0.112576	0.102124	4.64899	1.50671e-05	7.45905e-05	1.61203	11	94134558	94134700	TCGA_COADREAD	GPR83|Promoter
22:19138046-19138215|TCGA_COADREAD	0.112575	0.107756	4.89179	6.05867e-06	3.44527e-05	2.49911	22	19138046	19138215	TCGA_COADREAD	GSC2|Promoter
11:20619005-20619053|NgPaper-LungSpecific	0.112506	0.0890787	5.07258	3.03552e-06	1.92311e-05	3.17406	11	20619005	20619053	NgPaper-LungSpecific	SLC6A5|Promoter
7:136555836-136555904|NgPaper-ColonSpecific	0.112448	0.0836318	5.2518	1.51504e-06	1.0618e-05	3.85428	7	136555836	136555904	NgPaper-ColonSpecific	CHRM2|Intron
7:27214114-27214226|TCGA_LUCA|TCGA_BRCA	0.112439	0.117125	4.62215	1.66425e-05	8.10382e-05	1.5154	7	27214114	27214226	TCGA_LUCA|TCGA_BRCA	HOXA10|Promoter,HOXA10|Intron,HOXA10-HOXA9|Intron
4:20256312-20256418|NgPaper-LungSpecific	0.1124	0.115611	4.46604	2.95152e-05	0.000131544	0.959509	4	20256312	20256418	NgPaper-LungSpecific	SLIT2|Intron
16:6623640-6623890|TCGA_panCancer	0.112394	0.188337	5.17193	2.06746e-06	1.37559e-05	3.54981	16	6623640	6623890	TCGA_panCancer	RBFOX1|Intron
6:26043780-26043826|TCGA_otherCancer	0.112374	0.0807775	3.04498	0.0032676	0.00716252	-3.52515	6	26043780	26043826	TCGA_otherCancer	HIST1H2BB|Promoter,HIST1H3C|Promoter
10:109674802-109674992|TCGA_otherCancer	0.112337	0.0881085	5.947	9.45149e-08	9.75911e-07	6.58248	10	109674802	109674992	TCGA_otherCancer	LINC01435|Intron
9:140944829-140944927|LuShun_CCR-Erlotinib_resistance	0.112327	0.664345	5.58098	4.13144e-07	3.49344e-06	5.12977	9	140944829	140944927	LuShun_CCR-Erlotinib_resistance	CACNA1B|Intron
13:112710732-112710929|TCGA_panCancer	0.112316	0.0980447	5.70272	2.53774e-07	2.28534e-06	5.60923	13	112710732	112710929	TCGA_panCancer	LINC00403|Intron
3:32860292-32860559|TCGA_panCancer	0.112309	0.170576	4.56692	2.04038e-05	9.64162e-05	1.31754	3	32860292	32860559	TCGA_panCancer	TRIM71|Exon
4:172734687-172734849|CRCpan_cellline	0.112246	0.0895281	6.57337	7.14913e-09	1.1561e-07	9.13494	4	172734687	172734849	CRCpan_cellline	GALNTL6|Promoter,LOC441052|Promoter
19:3786072-3786258|TCGA_COADREAD	0.112237	0.0631593	4.55684	2.11738e-05	9.96581e-05	1.28158	19	3786072	3786258	TCGA_COADREAD	MIR1268A|Intron,MATK|Intron,MATK|Promoter
6:391184-391357|TCGA_COADREAD	0.112219	0.0768	4.85981	6.83911e-06	3.81265e-05	2.38095	6	391184	391357	TCGA_COADREAD	IRF4|Promoter
6:28175432-28175610|TCGA_BRCA	0.11217	0.0805471	4.76141	9.90713e-06	5.2119e-05	2.01987	6	28175432	28175610	TCGA_BRCA	Intergenic
12:72666978-72667101|TCGA_COADREAD	0.112096	0.0966064	4.9322	5.19616e-06	3.0182e-05	2.64895	12	72666978	72667101	TCGA_COADREAD	TRHDE|Promoter,TRHDE-AS1|Promoter
8:23560416-23560653|CRCpan_cellline	0.112079	0.0840594	5.24261	1.57035e-06	1.09411e-05	3.81915	8	23560416	23560653	CRCpan_cellline	NKX2-6|Exon
7:101005951-101005962|CRCpan_cellline	0.112062	0.710892	4.0137	0.000146816	0.000515345	-0.58813	7	101005951	101005962	CRCpan_cellline	COL26A1|Promoter
20:61809652-61809883|TCGA_COADREAD	0.112051	0.0878276	4.62824	1.62711e-05	7.95094e-05	1.53732	20	61809652	61809883	TCGA_COADREAD	MIR124-3|Promoter
11:44330734-44331010|CRCpan_patient|TCGA_hotGene	0.112015	0.0886743	5.14231	2.31893e-06	1.51295e-05	3.43746	11	44330734	44331010	CRCpan_patient|TCGA_hotGene	ALX4|Intron
6:41339518-41339554|NgPaper-LungSpecific	0.111884	0.0705897	4.19636	7.76237e-05	0.000300236	0.0249469	6	41339518	41339554	NgPaper-LungSpecific	Intergenic
17:35165299-35165568|TCGA_COADREAD	0.111783	0.0878956	5.47983	6.17706e-07	4.88987e-06	4.73449	17	35165299	35165568	TCGA_COADREAD	Intergenic
20:983338-983428|TCGA_panCancer	0.111771	0.10727	6.08605	5.35848e-08	6.09298e-07	7.14256	20	983338	983428	TCGA_panCancer	RSPO4|Promoter
19:44905653-44905852|CRCpan_patient	0.111763	0.113525	5.53815	4.89997e-07	4.04455e-06	4.96206	19	44905653	44905852	CRCpan_patient	ZNF285|Promoter
2:198651640-198651651|TCGA_otherCancer|TCGA_panCancer	0.111732	0.491851	3.81805	0.000285671	0.000904226	-1.22561	2	198651640	198651651	TCGA_otherCancer|TCGA_panCancer	BOLL|Promoter
10:102473563-102473671|CRCpan_patient	0.111723	0.105137	5.05256	3.27867e-06	2.05093e-05	3.09872	10	102473563	102473671	CRCpan_patient	Intergenic
12:114917649-114918101|CRCpan_patient	0.111601	0.0945113	5.12113	2.51698e-06	1.62811e-05	3.35727	12	114917649	114918101	CRCpan_patient	Intergenic
12:54322082-54322162|CRCpan_patient	0.111539	0.163841	5.34561	1.04921e-06	7.68175e-06	4.21447	12	54322082	54322162	CRCpan_patient	Intergenic
1:166916722-166916779|CRCpan_patient	0.111526	0.172638	4.53534	2.29123e-05	0.00010604	1.20502	1	166916722	166916779	CRCpan_patient	ILDR2|Intron
2:139537872-139537978|TCGA_COADREAD	0.111483	0.0896688	4.33928	4.66718e-05	0.000195434	0.516024	2	139537872	139537978	TCGA_COADREAD	NXPH2|Promoter
10:23984675-23984778|NgPaper-ColonSpecific	0.111475	0.0872199	5.88058	1.23784e-07	1.22342e-06	6.31644	10	23984675	23984778	NgPaper-ColonSpecific	KIAA1217|Intron
19:56905147-56905195|TCGA_COADREAD	0.111442	0.0777047	5.13353	2.39913e-06	1.55916e-05	3.40419	19	56905147	56905195	TCGA_COADREAD	ZNF582|Promoter,ZNF582-AS1|Promoter
7:27213945-27214083|TCGA_LUCA|TCGA_BRCA	0.111407	0.103175	4.07464	0.000118893	0.000431168	-0.38547	7	27213945	27214083	TCGA_LUCA|TCGA_BRCA	HOXA10|Promoter,HOXA10|Intron,HOXA10-HOXA9|Intron
7:89950828-89950839|TCGA_LUCA	0.111381	0.615516	3.42487	0.00102763	0.00269283	-2.44149	7	89950828	89950839	TCGA_LUCA	Intergenic
7:142494434-142494445|TCGA_COADREAD|CRCpan_cellline	0.111355	0.118509	3.47262	0.000883455	0.00236346	-2.29872	7	142494434	142494445	TCGA_COADREAD|CRCpan_cellline	Intergenic
20:61637979-61638122|TCGA_COADREAD	0.111264	0.0674868	4.83448	7.52607e-06	4.13735e-05	2.28764	20	61637979	61638122	TCGA_COADREAD	BHLHE23|Promoter,LINC01749|Promoter
22:20792606-20792643|TCGA_COADREAD	0.111202	0.288396	2.62378	0.010646	0.0196251	-4.61031	22	20792606	20792643	TCGA_COADREAD	SCARF2|Promoter
1:179545395-179545464|TCGA_BRCA	0.111193	0.294159	5.59948	3.83733e-07	3.28147e-06	5.20239	1	179545395	179545464	TCGA_BRCA	NPHS2|Promoter
7:98990455-98990565|TCGA_otherCancer	0.11113	0.104834	3.90256	0.000214765	0.000712057	-0.952778	7	98990455	98990565	TCGA_otherCancer	ARPC1B|Exon
11:124735014-124735274|TCGA_COADREAD	0.111063	0.0951143	4.9516	4.82604e-06	2.85104e-05	2.72107	11	124735014	124735274	TCGA_COADREAD	ROBO3|Promoter
1:152488088-152488319|TCGA_BRCA	0.111002	0.11084	4.0305	0.000138544	0.000490241	-0.532445	1	152488088	152488319	TCGA_BRCA	CRCT1|Exon
2:40679527-40679669|TCGA_COADREAD	0.110987	0.0892203	4.24507	6.53293e-05	0.000259693	0.191235	2	40679527	40679669	TCGA_COADREAD	SLC8A1|Intron
2:108602779-108602792|TCGA_COADREAD	0.110936	0.226725	3.58357	0.000618891	0.00173557	-1.96166	2	108602779	108602792	TCGA_COADREAD	SLC5A7|Promoter
1:26551944-26551955|CRCpan_patient	0.110812	0.0614235	3.54683	0.000696822	0.00192425	-2.07412	1	26551944	26551955	CRCpan_patient	LOC101928303|Promoter
20:24451754-24451914|TCGA_COADREAD	0.110784	0.0764193	5.74834	2.11226e-07	1.95296e-06	5.7899	20	24451754	24451914	TCGA_COADREAD	SYNDIG1|Intron
3:43020623-43020654|CRCpan_cellline	0.110689	0.162037	3.70358	0.000418107	0.00124474	-1.58889	3	43020623	43020654	CRCpan_cellline	FAM198A|Promoter
5:320730-320748|TCGA_BRCA	0.110666	0.208771	3.80809	0.000295378	0.000929992	-1.25753	5	320730	320748	TCGA_BRCA	AHRR|Intron
6:10415733-10415771|TCGA_LUCA	0.110564	0.280328	3.16349	0.00229815	0.00529882	-3.19728	6	10415733	10415771	TCGA_LUCA	TFAP2A|Promoter,TFAP2A-AS1|Exon,TFAP2A|Intron
8:145925919-145926199|TCGA_panCancer|TCGA_otherCancer	0.110555	0.114189	5.83266	1.50297e-07	1.43594e-06	6.12515	8	145925919	145926199	TCGA_panCancer|TCGA_otherCancer	Intergenic
2:74740981-74741040|TCGA_BRCA	0.110504	0.270547	6.03497	6.60327e-08	7.26972e-07	6.93633	2	74740981	74741040	TCGA_BRCA	TLX2|Promoter
14:37132512-37132671|TCGA_panCancer	0.110494	0.129259	3.83454	0.000270276	0.000862723	-1.17268	14	37132512	37132671	TCGA_panCancer	PAX9|Exon
3:10749781-10750023|TCGA_COADREAD	0.11043	0.0965324	4.53787	2.27007e-05	0.000105295	1.21402	3	10749781	10750023	TCGA_COADREAD	Intergenic
19:22034253-22034326|TCGA_COADREAD	0.110422	0.0878389	4.90523	5.75744e-06	3.29586e-05	2.54886	19	22034253	22034326	TCGA_COADREAD	ZNF43|Intron
15:89911312-89911466|CRCpan_patient	0.110349	0.123182	4.97097	4.48218e-06	2.68111e-05	2.79324	15	89911312	89911466	CRCpan_patient	MIR9-3HG|Intron,MIR9-3HG|Promoter,MIR9-3|Promoter
4:175139381-175139392|CRCpan_cellline	0.110208	0.195717	4.18778	8.00084e-05	0.000307884	-0.00421654	4	175139381	175139392	CRCpan_cellline	LOC101928509|Intron
2:9403815-9403843|NgPaper-ColonSpecific	0.110187	0.208936	6.52938	8.58685e-09	1.34668e-07	8.95343	2	9403815	9403843	NgPaper-ColonSpecific	ASAP2|Intron
8:99952586-99952755|CRCpan_cellline	0.110182	0.0738622	3.74548	0.00036397	0.00110413	-1.45677	8	99952586	99952755	CRCpan_cellline	STK3|Intron
7:33943518-33943552|CRCpan_cellline	0.110176	0.115934	4.32068	4.98904e-05	0.000206416	0.45157	7	33943518	33943552	CRCpan_cellline	BMPER|Promoter
11:105481455-105481563|TCGA_panCancer|TCGA_COADREAD	0.11017	0.095939	5.48084	6.15235e-07	4.87496e-06	4.73843	11	105481455	105481563	TCGA_panCancer|TCGA_COADREAD	GRIA4|Promoter,GRIA4|Intron
2:193059056-193059208|TCGA_hotGene|TCGA_COADREAD	0.110168	0.106202	5.69396	2.62863e-07	2.35952e-06	5.57459	2	193059056	193059208	TCGA_hotGene|TCGA_COADREAD	TMEFF2|Promoter
6:29796061-29796205|TCGA_panCancer	0.110144	0.106974	5.44957	6.96369e-07	5.41461e-06	4.61677	6	29796061	29796205	TCGA_panCancer	HLA-G|Exon
6:26271711-26271890|TCGA_LUCA	0.110109	0.0649165	4.1648	8.67518e-05	0.000330014	-0.0821817	6	26271711	26271890	TCGA_LUCA	HIST1H2BI|Promoter,HIST1H3G|Promoter
4:154709586-154709765|TCGA_hotGene	0.110083	0.101246	7.1468	6.43269e-10	1.73037e-08	11.5244	4	154709586	154709765	TCGA_hotGene	SFRP2|Promoter
16:51189911-51190079|CRCpan_patient	0.110066	0.0740062	5.64449	3.20531e-07	2.81039e-06	5.37941	16	51189911	51190079	CRCpan_patient	Intergenic
11:101454501-101454582|TCGA_COADREAD	0.110031	0.139141	4.56204	2.07731e-05	9.79942e-05	1.30013	11	101454501	101454582	TCGA_COADREAD	TRPC6|Promoter
1:110672907-110673279|TCGA_BRCA	0.109887	0.0901663	3.75137	0.000356922	0.00108473	-1.43813	1	110672907	110673279	TCGA_BRCA	Intergenic
5:2755927-2756068|TCGA_panCancer	0.109877	0.0763463	3.7604	0.000346359	0.00105727	-1.40948	5	2755927	2756068	TCGA_panCancer	Intergenic
14:77227401-77227463|CRCpan_patient	0.10981	0.155017	5.22659	1.67153e-06	1.14919e-05	3.75798	14	77227401	77227463	CRCpan_patient	VASH1|Promoter
10:106399563-106399688|CRCpan_patient	0.109761	0.0868028	6.02278	6.94019e-08	7.56053e-07	6.88722	10	106399563	106399688	CRCpan_patient	SORCS3|Promoter
8:85097335-85097346|TCGA_panCancer	0.10969	0.134551	4.33356	4.76389e-05	0.000198683	0.496199	8	85097335	85097346	TCGA_panCancer	RALYL|Intron,RALYL|Promoter
14:24803728-24803886|TCGA_panCancer|TCGA_BRCA	0.109531	0.0720761	3.97269	0.000169056	0.00057946	-0.723464	14	24803728	24803886	TCGA_panCancer|TCGA_BRCA	ADCY4|Promoter
3:33260895-33260918|CRCpan_cellline	0.109512	0.154118	4.30302	5.31437e-05	0.00021728	0.390538	3	33260895	33260918	CRCpan_cellline	SUSD5|Promoter
2:223169845-223170010|TCGA_LUCA	0.109467	0.10824	5.58138	4.12478e-07	3.49136e-06	5.13136	2	223169845	223170010	TCGA_LUCA	CCDC140|Exon
6:33161117-33161400|TCGA_BRCA	0.109388	0.163747	4.89487	5.98835e-06	3.4116e-05	2.5105	6	33161117	33161400	TCGA_BRCA	COL11A2|Promoter,RXRB|Exon
6:29795844-29796038|TCGA_panCancer	0.109348	0.0917035	5.61797	3.56403e-07	3.08289e-06	5.27505	6	29795844	29796038	TCGA_panCancer	HLA-G|Exon
20:55500653-55500826|TCGA_COADREAD	0.109292	0.0962417	5.17177	2.06869e-06	1.37559e-05	3.54922	20	55500653	55500826	TCGA_COADREAD	Intergenic
5:172670766-172670807|TCGA_panCancer	0.109289	0.202583	4.79899	8.60294e-06	4.62533e-05	2.15733	5	172670766	172670807	TCGA_panCancer	Intergenic
10:106400819-106400855|TCGA_COADREAD	0.109224	0.0897921	3.56569	0.000655714	0.00182345	-2.01648	10	106400819	106400855	TCGA_COADREAD	SORCS3|Promoter
20:61560260-61560344|TCGA_LUCA	0.109144	0.195565	3.74218	0.000367976	0.00111152	-1.46721	20	61560260	61560344	TCGA_LUCA	DIDO1|Promoter,DIDO1|Intron
19:52873458-52873630|CRCpan_patient	0.109094	0.090861	5.54084	4.84779e-07	4.01343e-06	4.97258	19	52873458	52873630	CRCpan_patient	ZNF880|Promoter
13:112711635-112711762|TCGA_panCancer	0.109055	0.073514	6.38696	1.55138e-08	2.17553e-07	8.36786	13	112711635	112711762	TCGA_panCancer	LINC00403|Intron
3:172167803-172167859|LuShun_CCR-Erlotinib_resistance	0.10898	0.1182	4.94814	4.89011e-06	2.88069e-05	2.7082	3	172167803	172167859	LuShun_CCR-Erlotinib_resistance	GHSR|Promoter
14:38069484-38069567|CRCpan_patient	0.108951	0.223094	3.33855	0.00134623	0.00337349	-2.69594	14	38069484	38069567	CRCpan_patient	TTC6|Intron
18:909238-909326|NgPaper-ColonSpecific	0.108941	0.0904233	6.42424	1.32923e-08	1.93494e-07	8.52081	18	909238	909326	NgPaper-ColonSpecific	ADCYAP1|Intron
20:61636167-61636236|TCGA_BRCA	0.108847	0.102012	5.06034	3.18198e-06	2.00065e-05	3.12799	20	61636167	61636236	TCGA_BRCA	Intergenic
12:4918963-4919007|TCGA_panCancer	0.10883	0.0709918	4.59235	1.85791e-05	8.88037e-05	1.40848	12	4918963	4919007	TCGA_panCancer	KCNA6|Exon
10:72200854-72200942|CRCpan_patient	0.108816	0.165862	3.85056	0.000256084	0.000823751	-1.12113	10	72200854	72200942	CRCpan_patient	NODAL|Intron
1:18968105-18968124|CRCpan_patient	0.108779	0.120476	5.59672	3.87989e-07	3.31105e-06	5.19154	1	18968105	18968124	CRCpan_patient	PAX7|Intron
7:49813505-49813659|TCGA_panCancer	0.108745	0.0818126	4.12946	9.82018e-05	0.000365214	-0.201552	7	49813505	49813659	TCGA_panCancer	VWC2|Promoter
11:17565718-17565853|CRCpan_patient	0.108711	0.257366	3.90544	0.000212674	0.000706535	-0.943413	11	17565718	17565853	CRCpan_patient	USH1C|Promoter
7:88388142-88388397|TCGA_COADREAD	0.108619	0.0887236	5.30499	1.23047e-06	8.84749e-06	4.05819	7	88388142	88388397	TCGA_COADREAD	ZNF804B|Promoter
2:177001113-177001313|TCGA_BRCA	0.108602	0.113246	4.66163	1.43767e-05	7.18577e-05	1.65762	2	177001113	177001313	TCGA_BRCA	HOXD-AS2|Intron
7:27213776-27213899|TCGA_LUCA|TCGA_BRCA	0.108558	0.152591	3.36648	0.00123414	0.00313437	-2.61412	7	27213776	27213899	TCGA_LUCA|TCGA_BRCA	HOXA10|Promoter,HOXA10|Intron,HOXA10-HOXA9|Intron
10:134599667-134599866|TCGA_LUCA	0.108504	0.0838321	5.11424	2.58496e-06	1.66689e-05	3.33119	10	134599667	134599866	TCGA_LUCA	NKX6-2|Promoter
10:131767858-131767908|CRCpan_patient|TCGA_COADREAD	0.108483	0.160736	5.39047	8.79414e-07	6.55578e-06	4.38768	10	131767858	131767908	CRCpan_patient|TCGA_COADREAD	Intergenic
19:58662113-58662200|CRCpan_patient	0.108461	0.0753871	4.39418	3.83001e-05	0.000163676	0.707219	19	58662113	58662200	CRCpan_patient	ZNF329|Promoter
20:21501734-21501862|TCGA_panCancer	0.108416	0.0802306	7.04268	9.98398e-10	2.42652e-08	11.0877	20	21501734	21501862	TCGA_panCancer	Intergenic
5:160975735-160975962|TCGA_panCancer	0.108391	0.105234	6.18945	3.50576e-08	4.2293e-07	7.56167	5	160975735	160975962	TCGA_panCancer	GABRB2|Promoter
17:35293806-35293981|TCGA-BRCA	0.108364	0.0919568	4.06434	0.000123224	0.000445515	-0.419863	17	35293806	35293981	TCGA-BRCA	LOC102723471|Promoter,LHX1|Promoter
7:88387690-88387838|CRCpan_cellline	0.108344	0.17534	4.92208	5.40017e-06	3.1171e-05	2.61137	7	88387690	88387838	CRCpan_cellline	ZNF804B|Promoter
10:131768890-131769021|TCGA_panCancer	0.108342	0.10138	4.7509	1.0305e-05	5.40413e-05	1.98154	10	131768890	131769021	TCGA_panCancer	Intergenic
17:8907069-8907379|CRCpan_patient	0.108306	0.0768438	4.26295	6.13075e-05	0.000246178	0.252552	17	8907069	8907379	CRCpan_patient	Intergenic
8:144650586-144650597|TCGA_panCancer	0.108305	0.588326	3.34254	0.00132964	0.00333494	-2.68427	8	144650586	144650597	TCGA_panCancer	MROH6|Intron
2:223159959-223160008|CRCpan_patient	0.108092	0.114138	5.47002	6.42193e-07	5.06443e-06	4.69631	2	223159959	223160008	CRCpan_patient	PAX3|Intron,CCDC140|Promoter
2:175200676-175200764|TCGA_LUCA	0.108017	0.0941121	5.08925	2.84662e-06	1.81729e-05	3.23688	2	175200676	175200764	TCGA_LUCA	SP9|Intron
20:61447910-61447921|CRCpan_patient	0.107863	0.0766717	4.358	4.36343e-05	0.000183733	0.581088	20	61447910	61447921	CRCpan_patient	COL9A3|Promoter
7:121955566-121955644|TCGA_LUCA	0.107767	0.113017	3.68	0.000451861	0.00132857	-1.66279	7	121955566	121955644	TCGA_LUCA	Intergenic
3:62356472-62356483|TCGA_panCancer	0.107733	0.0700081	3.247	0.00178453	0.0042876	-2.9606	3	62356472	62356483	TCGA_panCancer	FEZF2|Intron
17:35292221-35292313|TCGA_BRCA	0.1076	0.104122	4.12003	0.000101494	0.000376112	-0.233289	17	35292221	35292313	TCGA_BRCA	LOC102723471|Intron,LHX1|Promoter
1:156358557-156358568|TCGA_LUCA	0.107564	0.3665	2.36735	0.0206561	0.0345529	-5.20584	1	156358557	156358568	TCGA_LUCA	Intergenic
20:47934910-47935054|TCGA_COADREAD	0.107531	0.0737101	4.97479	4.41718e-06	2.65286e-05	2.80751	20	47934910	47935054	TCGA_COADREAD	Intergenic
1:205819333-205819363|LuShun_CCR-Erlotinib_resistance	0.107519	0.312129	3.0263	0.00345132	0.00751175	-3.57594	1	205819333	205819363	LuShun_CCR-Erlotinib_resistance	PM20D1|Promoter
8:55379144-55379195|TCGA_COADREAD	0.107502	0.204691	4.10671	0.000106326	0.000391399	-0.278036	8	55379144	55379195	TCGA_COADREAD	Intergenic
18:8608897-8609101|CRCpan_patient	0.107445	0.139845	3.95305	0.000180814	0.000613189	-0.787934	18	8608897	8609101	CRCpan_patient	RAB12|Promoter
18:56935035-56935316|TCGA_COADREAD	0.10738	0.0915069	4.56091	2.0859e-05	9.8344e-05	1.29612	18	56935035	56935316	TCGA_COADREAD	RAX|Exon
9:122132300-122132348|TCGA_panCancer|TCGA_otherCancer|TCGA_COADREAD	0.107337	0.172967	5.04204	3.41386e-06	2.12236e-05	3.05923	9	122132300	122132348	TCGA_panCancer|TCGA_otherCancer|TCGA_COADREAD	BRINP1|Promoter
3:14852491-14852685|TCGA_panCancer|TCGA_BRCA	0.107209	0.0737485	5.97284	8.50799e-08	8.9373e-07	6.68623	3	14852491	14852685	TCGA_panCancer|TCGA_BRCA	LOC152274|Promoter
8:77594520-77594832|TCGA_COADREAD	0.107058	0.0858253	3.98547	0.0001618	0.000558275	-0.68139	8	77594520	77594832	TCGA_COADREAD	ZFHX4|Intron,ZFHX4-AS1|Intron
5:77268569-77268904|TCGA_BRCA	0.10702	0.0767332	4.93485	5.14399e-06	3.00048e-05	2.6588	5	77268569	77268904	TCGA_BRCA	Intergenic
1:190444730-190444831|CRCpan_patient	0.106957	0.0821374	3.84033	0.000265065	0.00084772	-1.15408	1	190444730	190444831	CRCpan_patient	LINC01351|Promoter,BRINP3|Promoter,BRINP3|Intron
4:122686713-122686724|TCGA_COADREAD|CRCpan_cellline	0.10694	0.6557	4.82547	7.78609e-06	4.24938e-05	2.25454	4	122686713	122686724	TCGA_COADREAD|CRCpan_cellline	TMEM155|Promoter,PP12613|Exon
20:20347449-20347599|TCGA_BRCA	0.106923	0.0895288	5.22566	1.6776e-06	1.15241e-05	3.75443	20	20347449	20347599	TCGA_BRCA	INSM1|Promoter
6:41606595-41606746|CRCpan_cellline	0.106912	0.117054	3.78501	0.000319083	0.000993465	-1.33122	6	41606595	41606746	CRCpan_cellline	MDFI|Promoter,MDFI|Intron
6:117087051-117087089|TCGA_COADREAD	0.106904	0.116867	3.77959	0.000324912	0.00100772	-1.3485	6	117087051	117087089	TCGA_COADREAD	FAM162B|Promoter
18:7118223-7118246|TCGA_COADREAD	0.106864	0.278091	3.21345	0.00197637	0.00466295	-3.05624	18	7118223	7118246	TCGA_COADREAD	LAMA1|Promoter
6:43211075-43211382|TCGA_panCancer	0.106854	0.105633	4.70239	1.23532e-05	6.30326e-05	1.80513	6	43211075	43211382	TCGA_panCancer	TTBK1|Promoter
1:4715474-4715641|TCGA_COADREAD	0.10683	0.0685763	4.87429	6.47428e-06	3.64595e-05	2.4344	1	4715474	4715641	TCGA_COADREAD	AJAP1|Promoter
10:7708695-7708963|TCGA_COADREAD	0.106805	0.0666179	5.1916	1.91538e-06	1.286e-05	3.62461	10	7708695	7708963	TCGA_COADREAD	ITIH5|Promoter
9:14348680-14348778|TCGA_LUCA	0.106799	0.125622	4.00889	0.000149273	0.000523063	-0.60406	9	14348680	14348778	TCGA_LUCA	NFIB|Intron
6:26251894-26252043|CRCpan_cellline|TCGA_LUCA	0.106683	0.0760983	3.21447	0.00197028	0.00465254	-3.05335	6	26251894	26252043	CRCpan_cellline|TCGA_LUCA	HIST1H2BH|Promoter,HIST1H3F|Promoter
8:49293374-49293552|TCGA_LUCA	0.10666	0.0999706	4.08366	0.000115222	0.000419869	-0.355314	8	49293374	49293552	TCGA_LUCA	Intergenic
4:174451866-174452090|CRCpan_cellline	0.106602	0.126921	6.00535	7.45202e-08	8.04431e-07	6.81699	4	174451866	174452090	CRCpan_cellline	HAND2-AS1|Intron,HAND2-AS1|Promoter,HAND2|Promoter
3:181419939-181420059|CRCpan_patient	0.106584	0.0746801	3.03063	0.0034079	0.00742502	-3.56419	3	181419939	181420059	CRCpan_patient	SOX2-OT|Intron
19:12203193-12203233|TCGA_COADREAD	0.10654	0.0668551	3.2179	0.00194987	0.00461117	-3.0436	19	12203193	12203233	TCGA_COADREAD	ZNF788|Promoter
3:140771062-140771136|TCGA_COADREAD|CRCpan_patient	0.106534	0.101643	4.65192	1.49041e-05	7.39158e-05	1.6226	3	140771062	140771136	TCGA_COADREAD|CRCpan_patient	SPSB4|Intron
15:79574790-79574949|CRCpan_patient	0.106457	0.109244	7.43383	1.90737e-10	6.63349e-09	12.7332	15	79574790	79574949	CRCpan_patient	ANKRD34C-AS1|Intron,ANKRD34C|Promoter
19:10398266-10398375|CRCpan_patient	0.106449	0.185315	3.04933	0.00322615	0.00708475	-3.51329	19	10398266	10398375	CRCpan_patient	ICAM4|Exon,ICAM5|Promoter
17:59482608-59482670|NgPaper-LungSpecific	0.106346	0.393078	2.75585	0.00744019	0.0144391	-4.28395	17	59482608	59482670	NgPaper-LungSpecific	TBX2|Exon
2:173099963-173100103|TCGA_BRCA	0.10623	0.0670231	5.35059	1.02888e-06	7.57292e-06	4.23367	2	173099963	173100103	TCGA_BRCA	Intergenic
15:48483902-48483999|TCGA_otherCancer	0.106153	0.126297	7.83288	3.4955e-11	1.6991e-09	14.4227	15	48483902	48483999	TCGA_otherCancer	CTXN2|Promoter
10:8096623-8096679|NgPaper-ColonSpecific	0.106089	0.0773357	3.43307	0.00100136	0.00263897	-2.41705	10	8096623	8096679	NgPaper-ColonSpecific	GATA3-AS1|Promoter,GATA3|Promoter
13:112720367-112720540|CRCpan_patient	0.106035	0.123438	6.87988	1.98148e-09	4.06669e-08	10.4072	13	112720367	112720540	CRCpan_patient	SOX1|Promoter,LINC00403|Intron
3:14852677-14852911|TCGA_panCancer|TCGA_BRCA	0.106005	0.067726	6.25787	2.64506e-08	3.3852e-07	7.84013	3	14852677	14852911	TCGA_panCancer|TCGA_BRCA	LOC152274|Promoter
13:53420407-53420555|TCGA_panCancer	0.105941	0.0731608	4.46156	2.99998e-05	0.000133275	0.94373	13	53420407	53420555	TCGA_panCancer	PCDH8|Exon
7:158937435-158937724|TCGA_COADREAD	0.105908	0.0676286	3.11914	0.00262424	0.00594189	-3.32109	7	158937435	158937724	TCGA_COADREAD	VIPR2|Promoter
11:133837239-133837435|TCGA_LUCA	0.105699	0.153789	3.51069	0.000782481	0.0021241	-2.18391	11	133837239	133837435	TCGA_LUCA	Intergenic
14:25518452-25518676|TCGA_LUCA	0.105665	0.0850412	5.42931	7.54445e-07	5.75316e-06	4.53812	14	25518452	25518676	TCGA_LUCA	STXBP6|Promoter,STXBP6|Intron
12:104852592-104852603|TCGA_BRCA	0.105648	0.0720157	4.24317	6.57719e-05	0.000261078	0.18472	12	104852592	104852603	TCGA_BRCA	CHST11|Intron
10:102484079-102484380|TCGA_LUCA	0.105559	0.0961729	4.95387	4.7843e-06	2.83572e-05	2.72956	10	102484079	102484380	TCGA_LUCA	Intergenic
14:29229610-29229621|TCGA_panCancer|CRCpan_patient	0.105553	0.075211	3.2625	0.00170196	0.00412441	-2.91618	14	29229610	29229621	TCGA_panCancer|CRCpan_patient	FOXG1-AS1|Intron
7:88388641-88388817|CRCpan_cellline|TCGA_COADREAD	0.105499	0.0891892	5.73136	2.26172e-07	2.07499e-06	5.72259	7	88388641	88388817	CRCpan_cellline|TCGA_COADREAD	ZNF804B|Promoter
7:87229476-87229702|CRCpan_cellline	0.105377	0.0956272	4.3209	4.98509e-05	0.000206416	0.452337	7	87229476	87229702	CRCpan_cellline	ABCB1|Exon
5:42993161-42993172|TCGA_BRCA	0.105362	0.0951276	2.646	0.0100313	0.0187076	-4.55632	5	42993161	42993172	TCGA_BRCA	FLJ32255|Promoter
1:177134317-177134460|CRCpan_patient	0.105361	0.114622	5.27582	1.37935e-06	9.79925e-06	3.94624	1	177134317	177134460	CRCpan_patient	ASTN1|Promoter
19:30017654-30017835|TCGA_COADREAD	0.105356	0.0638772	6.413	1.39264e-08	2.00078e-07	8.47468	19	30017654	30017835	TCGA_COADREAD	LOC284395|Promoter,VSTM2B|Promoter
12:103352279-103352474|CRCpan_patient|TCGA_panCancer	0.105311	0.0722289	5.05503	3.24758e-06	2.03728e-05	3.10804	12	103352279	103352474	CRCpan_patient|TCGA_panCancer	ASCL1|Exon
13:100624004-100624170|CRCpan_patient	0.105244	0.0948004	5.04057	3.43329e-06	2.13126e-05	3.05368	13	100624004	100624170	CRCpan_patient	ZIC5|Promoter
3:181420076-181420173|CRCpan_patient	0.105204	0.101544	3.04556	0.00326208	0.0071542	-3.52358	3	181420076	181420173	CRCpan_patient	SOX2-OT|Intron
7:37487458-37487639|TCGA_COADREAD	0.105186	0.0600042	4.58204	1.92984e-05	9.17144e-05	1.3716	7	37487458	37487639	TCGA_COADREAD	ELMO1|Intron
18:59559924-59560009|CRCpan_patient|TCGA_otherCancer	0.105178	0.467438	4.52388	2.38956e-05	0.000109867	1.16426	18	59559924	59560009	CRCpan_patient|TCGA_otherCancer	RNF152|Promoter
13:110958827-110958869|TCGA_COADREAD	0.105134	0.101446	4.38715	3.92851e-05	0.000167112	0.682652	13	110958827	110958869	TCGA_COADREAD	COL4A2|Promoter,COL4A1|Intron
6:26204162-26204339|TCGA_LUCA	0.105101	0.185618	4.23983	6.65555e-05	0.000263558	0.173295	6	26204162	26204339	TCGA_LUCA	HIST1H4E|Promoter
12:114847115-114847328|TCGA_otherCancer	0.10507	0.0675232	4.93533	5.13461e-06	2.99711e-05	2.66058	12	114847115	114847328	TCGA_otherCancer	TBX5|Promoter,TBX5-AS1|Exon
14:103655301-103655593|TCGA_otherCancer	0.105037	0.0605503	3.77134	0.000333978	0.00103006	-1.37476	14	103655301	103655593	TCGA_otherCancer	LINC00605|Promoter
2:182321757-182321939|TCGA_hotGene	0.104999	0.0774237	3.50348	0.000800724	0.00216654	-2.20573	2	182321757	182321939	TCGA_hotGene	ITGA4|Promoter
20:61638250-61638439|TCGA_COADREAD	0.104972	0.0644956	4.17288	8.43195e-05	0.000322236	-0.0547865	20	61638250	61638439	TCGA_COADREAD	BHLHE23|Promoter,LINC01749|Promoter
19:44203554-44204031|TCGA_BRCA|TCGA_panCancer	0.104916	0.115845	4.27077	5.96256e-05	0.000240703	0.279404	19	44203554	44204031	TCGA_BRCA|TCGA_panCancer	Intergenic
6:100051504-100051803|CRCpan_cellline	0.10481	0.0845239	3.98804	0.000160374	0.000554275	-0.672897	6	100051504	100051803	CRCpan_cellline	PRDM13|Promoter
1:166853521-166853739|TCGA_BRCA	0.104791	0.0978276	4.33281	4.77666e-05	0.000199015	0.493613	1	166853521	166853739	TCGA_BRCA	Intergenic
1:237205831-237206014|TCGA_COADREAD	0.104683	0.0722264	6.34458	1.84886e-08	2.50289e-07	8.1943	1	237205831	237206014	TCGA_COADREAD	RYR2|Promoter
12:115136087-115136293|TCGA_otherCancer	0.104621	0.0834194	5.58411	4.08015e-07	3.46417e-06	5.14205	12	115136087	115136293	TCGA_otherCancer	Intergenic
5:157098614-157098718|CRCpan_cellline	0.104529	0.147621	3.87741	0.000233878	0.000765052	-1.03437	5	157098614	157098718	CRCpan_cellline	SOX30|Promoter,C5orf52|Promoter
12:1770613-1770713|TCGA_BRCA	0.104479	0.194577	4.36185	4.30349e-05	0.000181485	0.594464	12	1770613	1770713	TCGA_BRCA	MIR3649|Promoter
17:46724127-46724209|TCGA_BRCA	0.104468	0.0729972	3.84047	0.000264937	0.000847636	-1.15361	17	46724127	46724209	TCGA_BRCA	Intergenic
19:12758548-12758689|TCGA_otherCancer	0.104466	0.236883	3.55583	0.000676912	0.00187425	-2.04664	19	12758548	12758689	TCGA_otherCancer	MAN2B1|Intron
1:46913873-46913905|CRCpan_patient	0.104425	0.0824135	4.38926	3.89869e-05	0.000166099	0.690023	1	46913873	46913905	CRCpan_patient	LINC01398|Intron
14:57284675-57284686|TCGA_LUCA|TCGA_panCancer	0.104315	0.0692665	3.4867	0.00084475	0.00226721	-2.25636	14	57284675	57284686	TCGA_LUCA|TCGA_panCancer	OTX2-AS1|Intron
16:3220889-3220958|TCGA_LUCA	0.10428	0.127354	4.70753	1.21187e-05	6.20642e-05	1.82378	16	3220889	3220958	TCGA_LUCA	Intergenic
1:205819202-205819300|LuShun_CCR-Erlotinib_resistance	0.104258	0.175126	3.24868	0.00177543	0.00427255	-2.95581	1	205819202	205819300	LuShun_CCR-Erlotinib_resistance	PM20D1|Promoter
6:28304035-28304293|CRCpan_cellline|TCGA_LUCA	0.104149	0.0552074	5.5298	5.06551e-07	4.16403e-06	4.92941	6	28304035	28304293	CRCpan_cellline|TCGA_LUCA	ZSCAN31|Intron,ZSCAN31|Promoter
8:97173662-97173692|TCGA_COADREAD	0.104113	0.110742	4.09865	0.00010936	0.000401149	-0.305107	8	97173662	97173692	TCGA_COADREAD	GDF6|Promoter
17:35293997-35294054|TCGA-BRCA	0.104087	0.0913376	3.89946	0.000217036	0.000718727	-0.962849	17	35293997	35294054	TCGA-BRCA	LOC102723471|Promoter,LHX1|Promoter
18:31803473-31803632|CRCpan_patient	0.103983	0.129169	5.88576	1.2121e-07	1.20425e-06	6.33716	18	31803473	31803632	CRCpan_patient	NOL4|Promoter
8:65488910-65489071|CRCpan_cellline	0.103967	0.102226	3.98811	0.000160335	0.000554275	-0.672661	8	65488910	65489071	CRCpan_cellline	LOC401463|Exon
13:112712302-112712574|TCGA_panCancer	0.103961	0.0758201	6.27767	2.43756e-08	3.15101e-07	7.9209	13	112712302	112712574	TCGA_panCancer	LINC00403|Intron
11:27744321-27744569|CRCpan_patient|TCGA_panCancer	0.10396	0.0847983	4.95538	4.75689e-06	2.82237e-05	2.73517	11	27744321	27744569	CRCpan_patient|TCGA_panCancer	BDNF|Promoter
8:85094737-85094848|TCGA_COADREAD	0.10396	0.109724	5.52059	5.25444e-07	4.27766e-06	4.89342	8	85094737	85094848	TCGA_COADREAD	RALYL|Promoter
1:32237936-32238111|CRCpan_patient	0.103949	0.0640788	4.16903	8.54705e-05	0.000326035	-0.0678478	1	32237936	32238111	CRCpan_patient	Intergenic
4:17783401-17783488|TCGA_COADREAD	0.10391	0.108233	3.75649	0.000350898	0.00106994	-1.4219	4	17783401	17783488	TCGA_COADREAD	FAM184B|Promoter
19:30015916-30015992|CRCpan_patient	0.103885	0.0837517	5.49979	5.70699e-07	4.59211e-06	4.81225	19	30015916	30015992	CRCpan_patient	LOC284395|Intron,VSTM2B|Promoter
16:22824707-22824883|CRCpan_patient	0.103795	0.0797446	5.25057	1.52231e-06	1.0651e-05	3.84959	16	22824707	22824883	CRCpan_patient	HS3ST2|Promoter
6:1383626-1383806|TCGA_LUCA	0.103708	0.107203	4.70326	1.23132e-05	6.28671e-05	1.80828	6	1383626	1383806	TCGA_LUCA	Intergenic
17:59482669-59482716|NgPaper-LungSpecific	0.103703	0.392026	2.82405	0.00615647	0.0122982	-4.11037	17	59482669	59482716	NgPaper-LungSpecific	TBX2|Exon
10:57387895-57388018|TCGA_COADREAD	0.103633	0.0798292	5.48523	6.04623e-07	4.80462e-06	4.75552	10	57387895	57388018	TCGA_COADREAD	Intergenic
6:85474023-85474194|TCGA_panCancer	0.103618	0.105806	4.85305	7.01601e-06	3.8982e-05	2.35605	6	85474023	85474194	TCGA_panCancer	TBX18|Promoter
16:2041057-2041180|TCGA_BRCA	0.103551	0.140471	4.54916	2.17801e-05	0.000101934	1.25419	16	2041057	2041180	TCGA_BRCA	SYNGR3|Intron
12:62585831-62585933|TCGA_COADREAD	0.103547	0.0730929	5.20257	1.83539e-06	1.24132e-05	3.66638	12	62585831	62585933	TCGA_COADREAD	FAM19A2|Exon
19:36523808-36523970|NgPaper-ColonSpecific	0.103492	0.0910597	4.93227	5.19487e-06	3.0182e-05	2.64919	19	36523808	36523970	NgPaper-ColonSpecific	CLIP3|Promoter,LOC101927572|Intron
7:30722439-30722498|TCGA_panCancer|CRCpan_cellline|TCGA_COADREAD	0.103471	0.296528	4.23911	6.67257e-05	0.000264107	0.170831	7	30722439	30722498	TCGA_panCancer|CRCpan_cellline|TCGA_COADREAD	CRHR2|Intron,CRHR2|Promoter
17:78451399-78451593|TCGA_COADREAD	0.103458	0.0855781	4.4624	2.9908e-05	0.000132939	0.946698	17	78451399	78451593	TCGA_COADREAD	NPTX1|Promoter
11:66326684-66326919|TCGA_panCancer	0.103452	0.144012	4.02755	0.000139967	0.000494436	-0.542261	11	66326684	66326919	TCGA_panCancer	ACTN3|Exon
17:79228814-79229034|LuShun_CCR-Erlotinib_resistance	0.103446	0.210205	4.56394	2.06283e-05	9.74219e-05	1.30691	17	79228814	79229034	LuShun_CCR-Erlotinib_resistance	SLC38A10|Intron
6:5996963-5997103|CRCpan_cellline	0.103379	0.0863187	4.38338	3.98232e-05	0.000169055	0.669489	6	5996963	5997103	CRCpan_cellline	Intergenic
1:229543439-229543722|TCGA_COADREAD	0.103313	0.0904864	4.02533	0.000141044	0.000497436	-0.549622	1	229543439	229543722	TCGA_COADREAD	Intergenic
9:116356051-116356115|NgPaper-LungSpecific	0.103313	0.231502	3.5478	0.000694652	0.00191889	-2.07116	9	116356051	116356115	NgPaper-LungSpecific	RGS3|Intron,RGS3|Promoter
3:54157392-54157507|CRCpan_cellline	0.103236	0.0829885	4.35264	4.44848e-05	0.000187124	0.562422	3	54157392	54157507	CRCpan_cellline	CACNA2D3|Intron
16:86541309-86541350|TCGA_COADREAD	0.10322	0.2037	4.27153	5.94633e-05	0.000240165	0.282036	16	86541309	86541350	TCGA_COADREAD	FENDRR|Intron,FOXF1|Promoter
19:30017843-30017997|TCGA_COADREAD	0.103216	0.0598139	5.20621	1.80962e-06	1.22829e-05	3.68023	19	30017843	30017997	TCGA_COADREAD	LOC284395|Promoter,VSTM2B|Promoter
14:29228260-29228341|CRCpan_patient	0.103069	0.117764	3.73331	0.000378969	0.0011413	-1.49527	14	29228260	29228341	CRCpan_patient	FOXG1-AS1|Intron
2:137522909-137523051|TCGA_COADREAD	0.103059	0.0716726	4.42453	3.43179e-05	0.000148956	0.813486	2	137522909	137523051	TCGA_COADREAD	THSD7B|Promoter
1:240254830-240254841|CRCpan_patient	0.102909	0.0958421	5.0706	3.05879e-06	1.93491e-05	3.16659	1	240254830	240254841	CRCpan_patient	FMN2|Promoter
19:46974440-46974740|TCGA_COADREAD	0.10286	0.094284	4.63812	1.56869e-05	7.72451e-05	1.57285	19	46974440	46974740	TCGA_COADREAD	PNMAL1|Promoter
12:54393961-54394196|TCGA_COADREAD|TCGA_LUCA	0.102844	0.087511	3.96451	0.000173862	0.000593242	-0.750344	12	54393961	54394196	TCGA_COADREAD|TCGA_LUCA	HOXC9|Promoter,HOXC-AS1|Promoter
10:102986798-102986959|TCGA_LUCA	0.102805	0.145267	4.1906	7.92161e-05	0.000305684	0.00537396	10	102986798	102986959	TCGA_LUCA	LBX1-AS1|Promoter,LBX1|Exon
14:97059294-97059358|TCGA_panCancer	0.102757	0.120232	4.0846	0.000114844	0.000419044	-0.352156	14	97059294	97059358	TCGA_panCancer	Intergenic
6:19836981-19837181|TCGA_BRCA	0.102678	0.102395	3.93063	0.000195202	0.000656892	-0.861311	6	19836981	19837181	TCGA_BRCA	ID4|Promoter
16:55405027-55405267|TCGA_LUCA	0.102651	0.10844	4.31625	5.06868e-05	0.000208568	0.436269	16	55405027	55405267	TCGA_LUCA	Intergenic
1:229543173-229543270|TCGA_BRCA	0.102612	0.065626	4.5785	1.95517e-05	9.26591e-05	1.35894	1	229543173	229543270	TCGA_BRCA	Intergenic
1:92952292-92952431|CRCpan_patient	0.102587	0.0909939	4.5863	1.89978e-05	9.03893e-05	1.38684	1	92952292	92952431	CRCpan_patient	GFI1|Promoter
6:40567691-40567726|TCGA_panCancer	0.102564	0.390878	2.51979	0.0140031	0.0247435	-4.85798	6	40567691	40567726	TCGA_panCancer	Intergenic
9:36986294-36986446|TCGA-LUCA	0.102516	0.0678654	4.42459	3.43099e-05	0.000148956	0.813712	9	36986294	36986446	TCGA-LUCA	PAX5|Intron
2:220361458-220361469|CRCpan_patient	0.102489	0.270691	3.18869	0.00213021	0.00496809	-3.12636	2	220361458	220361469	CRCpan_patient	LOC100996693|Promoter,GMPPA|Promoter
7:100823840-100823875|CRCpan_cellline	0.102438	0.144205	4.667	1.40929e-05	7.04813e-05	1.67701	7	100823840	100823875	CRCpan_cellline	NAT16|Promoter
8:72756640-72756716|TCGA_COADREAD	0.102387	0.0931518	3.78612	0.0003179	0.000990398	-1.32768	8	72756640	72756716	TCGA_COADREAD	MSC-AS1|Promoter,MSC-AS1|Exon,MSC|Promoter
2:137522806-137522893|TCGA_COADREAD	0.102334	0.0792122	4.42253	3.45665e-05	0.000149867	0.806498	2	137522806	137522893	TCGA_COADREAD	THSD7B|Promoter
17:47075336-47075456|TCGA_BRCA	0.102291	0.0945182	4.54655	2.19896e-05	0.000102569	1.2449	17	47075336	47075456	TCGA_BRCA	IGF2BP1|Intron
3:181444363-181444374|CRCpan_patient	0.102266	0.177293	3.59521	0.000595985	0.00167983	-1.92587	3	181444363	181444374	CRCpan_patient	SOX2-OT|Intron
16:79623895-79623913|CRCpan_patient	0.102239	0.32566	3.08592	0.00289626	0.00645927	-3.41297	16	79623895	79623913	CRCpan_patient	Intergenic
6:27858746-27858797|CRCpan_cellline	0.102032	0.0720631	3.34282	0.00132846	0.00333298	-2.68344	6	27858746	27858797	CRCpan_cellline	HIST1H2BO|Promoter,HIST1H3J|Promoter
12:54393370-54393571|TCGA_COADREAD	0.101971	0.0931872	3.86761	0.000241761	0.000786198	-1.06609	12	54393370	54393571	TCGA_COADREAD	HOXC9|Promoter,HOXC-AS2|Promoter,HOXC-AS1|Promoter
10:43428380-43428643|TCGA_panCancer	0.101959	0.103804	4.33567	4.72799e-05	0.000197582	0.503512	10	43428380	43428643	TCGA_panCancer	Intergenic
14:103655249-103655290|TCGA_otherCancer	0.101937	0.106043	3.80114	0.000302329	0.000950077	-1.27974	14	103655249	103655290	TCGA_otherCancer	LINC00605|Promoter
1:20669933-20670002|NgPaper-ColonSpecific	0.101929	0.081255	4.91407	5.56729e-06	3.20466e-05	2.58163	1	20669933	20670002	NgPaper-ColonSpecific	VWA5B1|Intron
19:31839557-31839815|CRCpan_patient	0.101877	0.0668951	5.34545	1.04986e-06	7.68175e-06	4.21386	19	31839557	31839815	CRCpan_patient	TSHZ3|Intron
1:234040600-234040787|TCGA_COADREAD	0.101835	0.0897097	3.76167	0.000344907	0.00105565	-1.40548	1	234040600	234040787	TCGA_COADREAD	SLC35F3|Promoter
10:102984762-102984815|CRCpan_patient	0.101822	0.200462	4.71189	1.19234e-05	6.12907e-05	1.83958	10	102984762	102984815	CRCpan_patient	Intergenic
12:113913723-113913822|CRCpan_patient	0.101751	0.0677711	5.44542	7.07882e-07	5.45818e-06	4.60067	12	113913723	113913822	CRCpan_patient	LHX5-AS1|Intron
10:102508461-102508539|CRCpan_patient	0.101724	0.0903108	4.6109	1.73492e-05	8.39876e-05	1.475	10	102508461	102508539	CRCpan_patient	PAX2|Intron
8:121137729-121137851|TCGA_panCancer	0.101697	0.075186	4.84732	7.16969e-06	3.96814e-05	2.33493	8	121137729	121137851	TCGA_panCancer	COL14A1|Promoter
18:28622073-28622252|CRCpan_patient	0.101671	0.114832	4.58609	1.90124e-05	9.04068e-05	1.3861	18	28622073	28622252	CRCpan_patient	DSC3|Intron
2:11052385-11052700|TCGA_COADREAD	0.101659	0.0928199	5.49366	5.84747e-07	4.67798e-06	4.78836	2	11052385	11052700	TCGA_COADREAD	KCNF1|Promoter
8:689271-689333|NgPaper-ColonSpecific	0.101585	0.122908	5.75488	2.0574e-07	1.91074e-06	5.81582	8	689271	689333	NgPaper-ColonSpecific	ERICH1-AS1|Intron,DLGAP2|Intron,LOC401442|Exon
4:20254887-20254957|TCGA_COADREAD	0.101565	0.123588	4.13314	9.69444e-05	0.000361508	-0.189149	4	20254887	20254957	TCGA_COADREAD	SLIT2|Exon
16:85932057-85932074|CRCpan_patient	0.101534	0.167832	4.24059	6.6376e-05	0.000262973	0.1759	16	85932057	85932074	CRCpan_patient	IRF8|Promoter
20:62103256-62103390|TCGA_COADREAD|CRCpan_patient	0.101528	0.0831442	5.28931	1.30841e-06	9.3207e-06	3.99798	20	62103256	62103390	TCGA_COADREAD|CRCpan_patient	KCNQ2|Intron
11:30605930-30606321|TCGA_COADREAD	0.101451	0.0872354	4.65529	1.47188e-05	7.33277e-05	1.63476	11	30605930	30606321	TCGA_COADREAD	MPPED2|Intron
1:26737624-26737730|CRCpan_patient	0.101396	0.0940142	5.52185	5.22808e-07	4.267e-06	4.89836	1	26737624	26737730	CRCpan_patient	LIN28A|Promoter
3:68980997-68981178|TCGA_otherCancer	0.101364	0.0856514	4.96107	4.65471e-06	2.77148e-05	2.75637	3	68980997	68981178	TCGA_otherCancer	FAM19A4|Intron
9:122131728-122132277|TCGA_panCancer|TCGA_otherCancer|TCGA_COADREAD	0.101352	0.110849	5.41276	8.05387e-07	6.05826e-06	4.47398	9	122131728	122132277	TCGA_panCancer|TCGA_otherCancer|TCGA_COADREAD	BRINP1|Promoter
18:28622364-28622641|TCGA_LUCA	0.101331	0.10531	4.69509	1.2694e-05	6.4455e-05	1.77866	18	28622364	28622641	TCGA_LUCA	DSC3|Promoter
5:170745314-170745529|TCGA_LUCA	0.101256	0.0974769	4.23042	6.88148e-05	0.000271342	0.141092	5	170745314	170745529	TCGA_LUCA	Intergenic
11:27743447-27743561|CRCpan_patient	0.101142	0.0858428	6.13152	4.4475e-08	5.19209e-07	7.32659	11	27743447	27743561	CRCpan_patient	BDNF|Promoter
4:16084907-16085186|TCGA_LUCA	0.100996	0.0830042	4.20452	7.54175e-05	0.000293754	0.0527407	4	16084907	16085186	TCGA_LUCA	PROM1|Promoter
14:97059018-97059249|TCGA_panCancer	0.100922	0.0870074	3.40473	0.00109484	0.00283852	-2.50126	14	97059018	97059249	TCGA_panCancer	Intergenic
22:25678116-25678340|CRCpan_patient	0.100824	0.0878122	5.55461	4.58925e-07	3.8299e-06	5.02645	22	25678116	25678340	CRCpan_patient	Intergenic
2:139537688-139537870|TCGA_COADREAD	0.100793	0.0776769	4.32228	4.9605e-05	0.000205747	0.457115	2	139537688	139537870	TCGA_COADREAD	NXPH2|Promoter
12:111472370-111472516|TCGA_COADREAD	0.100649	0.0628365	3.80332	0.000300139	0.000943553	-1.2728	12	111472370	111472516	TCGA_COADREAD	CUX2|Intron
16:77468888-77469068|TCGA_COADREAD	0.100621	0.0811767	4.59574	1.8348e-05	8.77496e-05	1.42064	16	77468888	77469068	TCGA_COADREAD	ADAMTS18|Promoter
17:35297147-35297315|TCGA_panCancer	0.100532	0.0971593	6.29669	2.25352e-08	2.93134e-07	7.99853	17	35297147	35297315	TCGA_panCancer	LHX1|Intron
10:25465258-25465486|TCGA_panCancer	0.100511	0.099669	6.30135	2.21057e-08	2.89359e-07	8.01756	10	25465258	25465486	TCGA_panCancer	GPR158|Intron,GPR158-AS1|Promoter
9:124888889-124889157|CRCpan_cellline	0.100432	0.0856819	4.10028	0.000108741	0.000399583	-0.299646	9	124888889	124889157	CRCpan_cellline	Intergenic
10:101283639-101283650|TCGA_BRCA	0.100381	0.218313	3.49848	0.000813619	0.00219643	-2.22084	10	101283639	101283650	TCGA_BRCA	Intergenic
17:35292344-35292555|TCGA_BRCA	0.100336	0.0920781	4.09327	0.000111431	0.000407486	-0.323147	17	35292344	35292555	TCGA_BRCA	LOC102723471|Intron,LHX1|Promoter
5:76934414-76934673|TCGA_panCancer|CRCpan_cellline	0.100158	0.111321	4.87147	6.54367e-06	3.67755e-05	2.424	5	76934414	76934673	TCGA_panCancer|CRCpan_cellline	OTP|Promoter
8:25902109-25902406|CRCpan_cellline	0.1001	0.116237	4.18746	8.00991e-05	0.000308091	-0.00530921	8	25902109	25902406	CRCpan_cellline	EBF2|Promoter
4:41751730-41751892|CRCpan_cellline	0.100008	0.12729	5.84223	1.44586e-07	1.39258e-06	6.16333	4	41751730	41751892	CRCpan_cellline	PHOX2B|Promoter

## Sheet: hypomethylated
region	logFC	AveExpr	t	P.Value	adj.P.Val	B	Chr	Start	End	Description	Anno
21:46823979-46823993|LuShun_CCR-Erlotinib_resistance	-0.102261	0.491254	-3.44588	0.000961647	0.00254804	-2.37884	21	46823979	46823993	LuShun_CCR-Erlotinib_resistance	COL18A1|Promoter
2:31361813-31361893|CRCpan_patient	-0.102503	0.399438	-3.57295	0.000640523	0.00178539	-1.99425	2	31361813	31361893	CRCpan_patient	GALNT14|Promoter
10:128077666-128077694|LuShun_CCR-Erlotinib_resistance	-0.102947	0.728725	-4.2374	6.71327e-05	0.000265465	0.164964	10	128077666	128077694	LuShun_CCR-Erlotinib_resistance	ADAM12|Promoter
15:41218283-41218297|NgPaper-LungSpecific	-0.1034	0.107641	-6.3895	1.5351e-08	2.15901e-07	8.3783	15	41218283	41218297	NgPaper-LungSpecific	Intergenic
3:13325024-13325045|CRCpan_patient	-0.104154	0.34061	-3.23612	0.00184476	0.00441129	-2.9917	3	13325024	13325045	CRCpan_patient	Intergenic
2:100175558-100175569|TCGA_BRCA	-0.104268	0.164319	-5.43684	7.32305e-07	5.61006e-06	4.56736	2	100175558	100175569	TCGA_BRCA	AFF3|Intron
2:191044896-191044943|TCGA_otherCancer	-0.105908	0.342622	-6.24178	2.82645e-08	3.53818e-07	7.77455	2	191044896	191044943	TCGA_otherCancer	C2orf88|Intron,C2orf88|Promoter
7:157781695-157781729|LuShun_CCR-Erlotinib_resistance	-0.106166	0.882745	-4.44464	3.19035e-05	0.000140234	0.88413	7	157781695	157781729	LuShun_CCR-Erlotinib_resistance	PTPRN2|Intron
5:49737439-49737498|CRCpan_cellline	-0.106214	0.131691	-8.84432	4.70521e-13	6.1683e-11	18.722	5	49737439	49737498	CRCpan_cellline	EMB|Promoter
15:28351481-28351505|TCGA_COADREAD	-0.106301	0.596726	-3.51115	0.000781317	0.00212232	-2.18251	15	28351481	28351505	TCGA_COADREAD	Intergenic
7:12726031-12726105|CRCpan_cellline	-0.109758	0.275202	-6.68295	4.5245e-09	7.97665e-08	9.5883	7	12726031	12726105	CRCpan_cellline	ARL4A|Promoter
19:4369683-4369746|LuShun_CCR-Erlotinib_resistance	-0.109864	0.256116	-4.79236	8.82008e-06	4.72679e-05	2.13305	19	4369683	4369746	LuShun_CCR-Erlotinib_resistance	SH3GL1|Intron
8:56433876-56433887|CRCpan_cellline	-0.111483	0.784807	-3.39697	0.00112185	0.00289861	-2.52424	8	56433876	56433887	CRCpan_cellline	XKR4|Intron,LOC105375843|Promoter
16:58535211-58535601|CRCpan_patient	-0.113388	0.188904	-7.06207	9.19999e-10	2.2827e-08	11.169	16	58535211	58535601	CRCpan_patient	NDRG4|Intron
12:6054357-6054550|NgPaper-LungSpecific	-0.11379	0.135941	-7.12609	7.02114e-10	1.85269e-08	11.4375	12	6054357	6054550	NgPaper-LungSpecific	ANO2|Intron,ANO2|Promoter
19:12750867-12750878|CRCpan_patient	-0.113898	0.43782	-2.63374	0.0103664	0.0192163	-4.58616	19	12750867	12750878	CRCpan_patient	Intergenic
15:41218326-41218431|NgPaper-LungSpecific	-0.119193	0.113988	-7.46292	1.68581e-10	5.99216e-09	12.8561	15	41218326	41218431	NgPaper-LungSpecific	Intergenic
7:99157095-99157124|CRCpan_cellline	-0.123977	0.321184	-4.73231	1.10477e-05	5.73567e-05	1.91381	7	99157095	99157124	CRCpan_cellline	ZNF655|Intron
12:122667477-122667488|CRCpan_patient	-0.124042	0.294226	-4.62931	1.62072e-05	7.92618e-05	1.54115	12	122667477	122667488	CRCpan_patient	LRRC43|Intron,LRRC43|Promoter
12:291789-291838|LuShun_CCR-Erlotinib_resistance	-0.124284	0.641166	-3.73183	0.000380825	0.00114648	-1.49992	12	291789	291838	LuShun_CCR-Erlotinib_resistance	Intergenic
17:72352727-72352738|CRCpan_patient	-0.124537	0.54978	-3.41782	0.00105068	0.00274285	-2.46242	17	72352727	72352738	CRCpan_patient	BTBD17|Exon
10:102790546-102790557|CRCpan_patient	-0.125236	0.323066	-3.37961	0.00118454	0.00303417	-2.57548	10	102790546	102790557	CRCpan_patient	PDZD7|Promoter,SFXN3|Promoter
17:72755474-72755540|NgPaper-LungSpecific	-0.127026	0.690697	-4.21257	7.3303e-05	0.000286323	0.0801582	17	72755474	72755540	NgPaper-LungSpecific	SLC9A3R1|Intron
9:129393003-129393017|LuShun_CCR-Erlotinib_resistance	-0.128869	0.339012	-5.44475	7.09771e-07	5.46559e-06	4.59805	9	129393003	129393017	LuShun_CCR-Erlotinib_resistance	LMX1B|Intron
1:8014749-8014776|CRCpan_patient	-0.128879	0.299144	-5.84477	1.43107e-07	1.38314e-06	6.17347	1	8014749	8014776	CRCpan_patient	Intergenic
2:95984268-95984313|LuShun_CCR-Erlotinib_resistance	-0.130458	0.584406	-4.96466	4.59145e-06	2.73971e-05	2.76973	2	95984268	95984313	LuShun_CCR-Erlotinib_resistance	KCNIP3|Intron
15:41218440-41218508|NgPaper-LungSpecific	-0.131614	0.11457	-9.43962	3.77714e-14	1.25582e-11	21.2442	15	41218440	41218508	NgPaper-LungSpecific	Intergenic
12:110718136-110718147|CRCpan_patient	-0.131638	0.389096	-3.85077	0.000255901	0.00082348	-1.12044	12	110718136	110718147	CRCpan_patient	ATP2A2|Promoter
7:99647058-99647069|CRCpan_cellline	-0.136599	0.432614	-3.39048	0.0011449	0.00294899	-2.5434	7	99647058	99647069	CRCpan_cellline	ZSCAN21|Promoter
7:93519064-93519075|CRCpan_cellline	-0.137669	0.588321	-4.15553	8.96224e-05	0.000338764	-0.113536	7	93519064	93519075	CRCpan_cellline	TFPI2|Intron,LOC105375401|Promoter
1:201708721-201709285|NgPaper-LungSpecific	-0.139087	0.111913	-14.04	3.9022e-22	3.24351e-18	39.6891	1	201708721	201709285	NgPaper-LungSpecific	IPO9-AS1|Intron,NAV1|Intron,NAV1|Promoter
10:128077545-128077621|LuShun_CCR-Erlotinib_resistance	-0.139343	0.527414	-5.53031	5.05521e-07	4.16028e-06	4.93141	10	128077545	128077621	LuShun_CCR-Erlotinib_resistance	ADAM12|Promoter
2:237069974-237070177|LuShun_CCR-Erlotinib_resistance	-0.141733	0.547221	-7.34274	2.80679e-10	9.00019e-09	12.3489	2	237069974	237070177	LuShun_CCR-Erlotinib_resistance	Intergenic
22:36806025-36806115|TCGA_otherCancer	-0.147261	0.234531	-8.90274	3.6708e-13	5.56329e-11	18.9701	22	36806025	36806115	TCGA_otherCancer	Intergenic
20:5891653-5891664|CRCpan_patient	-0.148909	0.627954	-3.69165	0.000434879	0.00128775	-1.62633	20	5891653	5891664	CRCpan_patient	CHGB|Promoter
3:12837724-12837826|CRCpan_patient	-0.151414	0.726713	-5.0092	3.87223e-06	2.3759e-05	2.93612	3	12837724	12837826	CRCpan_patient	CAND2|Promoter
18:60988249-60988260|CRCpan_patient	-0.151714	0.378388	-4.78048	9.22302e-06	4.90792e-05	2.08954	18	60988249	60988260	CRCpan_patient	BCL2|Promoter
7:30029933-30029944|CRCpan_cellline	-0.155907	0.671562	-4.96642	4.56073e-06	2.72333e-05	2.77628	7	30029933	30029944	CRCpan_cellline	SCRN1|Promoter
12:52214982-52215010|NgPaper-LungSpecific	-0.156861	0.171248	-6.89376	1.86917e-09	3.90365e-08	10.4651	12	52214982	52215010	NgPaper-LungSpecific	FIGNL2|Exon
1:162255004-162255046|LuShun_CCR-Erlotinib_resistance	-0.158147	0.361077	-7.05164	9.61357e-10	2.36414e-08	11.1253	1	162255004	162255046	LuShun_CCR-Erlotinib_resistance	NOS1AP|Intron
19:3869286-3869297|TCGA_COADREAD	-0.158461	0.403393	-5.65471	3.07669e-07	2.71193e-06	5.4197	19	3869286	3869297	TCGA_COADREAD	MIR1268A|Intron,ZFR2|Promoter
22:37808862-37809013|LuShun_CCR-Erlotinib_resistance	-0.158903	0.437956	-6.64743	5.24857e-09	9.1268e-08	9.44116	22	37808862	37809013	LuShun_CCR-Erlotinib_resistance	ELFN2|Intron
12:52214874-52214960|NgPaper-LungSpecific	-0.159469	0.182541	-6.51146	9.25202e-09	1.42942e-07	8.87954	12	52214874	52214960	NgPaper-LungSpecific	FIGNL2|Exon
1:201709274-201709288|NgPaper-LungSpecific	-0.159586	0.141882	-7.48344	1.54513e-10	5.60834e-09	12.9428	1	201709274	201709288	NgPaper-LungSpecific	IPO9-AS1|Intron,NAV1|Intron,NAV1|Promoter
16:89035591-89035852|LuShun_CCR-Erlotinib_resistance	-0.165209	0.416123	-8.57095	1.50546e-12	1.42198e-10	17.5601	16	89035591	89035852	LuShun_CCR-Erlotinib_resistance	CBFA2T3|Intron
6:34164559-34164580|CRCpan_cellline	-0.166493	0.475648	-4.65023	1.49978e-05	7.42918e-05	1.61651	6	34164559	34164580	CRCpan_cellline	Intergenic
16:31488305-31488460|LuShun_CCR-Erlotinib_resistance	-0.169561	0.289745	-5.6178	3.56652e-07	3.08289e-06	5.27437	16	31488305	31488460	LuShun_CCR-Erlotinib_resistance	TGFB1I1|Exon
6:29596981-29597011|CRCpan_cellline	-0.171324	0.34595	-8.54322	1.69419e-12	1.53066e-10	17.4422	6	29596981	29597011	CRCpan_cellline	GABBR1|Promoter,GABBR1|Intron
9:140780604-140780706|LuShun_CCR-Erlotinib_resistance	-0.173679	0.745339	-7.88222	2.83291e-11	1.44461e-09	14.6322	9	140780604	140780706	LuShun_CCR-Erlotinib_resistance	CACNA1B|Intron,LOC100133077|Intron
17:40087218-40087229|CRCpan_patient	-0.174152	0.51436	-4.45377	3.08625e-05	0.000136379	0.916262	17	40087218	40087229	CRCpan_patient	TTC25|Promoter
9:124976426-124976664|NgPaper-LungSpecific	-0.182606	0.215337	-8.0715	1.26465e-11	8.10101e-10	15.4362	9	124976426	124976664	NgPaper-LungSpecific	LHX6|Exon
15:63891778-63891865|LuShun_CCR-Erlotinib_resistance	-0.187039	0.249824	-13.0294	1.79569e-20	4.97527e-17	35.8435	15	63891778	63891865	LuShun_CCR-Erlotinib_resistance	USP3-AS1|Intron,FBXL22|Intron
7:157781752-157781825|LuShun_CCR-Erlotinib_resistance	-0.188407	0.702318	-7.03873	1.01518e-09	2.43877e-08	11.0712	7	157781752	157781825	LuShun_CCR-Erlotinib_resistance	PTPRN2|Intron
6:33172972-33172983|CRCpan_cellline	-0.191109	0.455068	-6.09884	5.08498e-08	5.82984e-07	7.19429	6	33172972	33172983	CRCpan_cellline	HSD17B8|Intron,MIR219A1|Promoter
17:72755455-72755469|NgPaper-LungSpecific	-0.191607	0.400991	-6.67825	4.6143e-09	8.06981e-08	9.56882	17	72755455	72755469	NgPaper-LungSpecific	SLC9A3R1|Intron
16:31488136-31488307|LuShun_CCR-Erlotinib_resistance	-0.191956	0.339113	-6.42082	1.34822e-08	1.95233e-07	8.50677	16	31488136	31488307	LuShun_CCR-Erlotinib_resistance	TGFB1I1|Exon
4:52917266-52917309|CRCpan_cellline	-0.192759	0.500839	-7.69385	6.31731e-11	2.85377e-09	13.8332	4	52917266	52917309	CRCpan_cellline	SPATA18|Promoter
19:8399744-8399985|NgPaper-LungSpecific	-0.194413	0.194428	-11.6301	4.44302e-18	9.23259e-15	30.3116	19	8399744	8399985	NgPaper-LungSpecific	KANK3|Exon
16:89044983-89045080|LuShun_CCR-Erlotinib_resistance	-0.196663	0.478908	-5.84628	1.42239e-07	1.37636e-06	6.17946	16	89044983	89045080	LuShun_CCR-Erlotinib_resistance	CBFA2T3|Promoter
12:52214765-52214877|NgPaper-LungSpecific	-0.200001	0.221908	-7.08319	8.41539e-10	2.1391e-08	11.2575	12	52214765	52214877	NgPaper-LungSpecific	FIGNL2|Exon
15:63891694-63891753|LuShun_CCR-Erlotinib_resistance	-0.202466	0.445971	-7.49533	1.46903e-10	5.45116e-09	12.993	15	63891694	63891753	LuShun_CCR-Erlotinib_resistance	USP3-AS1|Intron,FBXL22|Intron
6:39693520-39693531|CRCpan_cellline	-0.203595	0.638257	-5.76311	1.99025e-07	1.85459e-06	5.8485	6	39693520	39693531	CRCpan_cellline	KIF6|Promoter
19:37701892-37701903|CRCpan_patient	-0.213878	0.637042	-3.29692	0.00153123	0.00375998	-2.81696	19	37701892	37701903	CRCpan_patient	ZNF585B|Promoter
16:89045138-89045240|LuShun_CCR-Erlotinib_resistance	-0.244312	0.425494	-8.7386	7.37565e-13	8.6347e-11	18.2728	16	89045138	89045240	LuShun_CCR-Erlotinib_resistance	CBFA2T3|Promoter
17:72755631-72755654|NgPaper-LungSpecific	-0.267536	0.507991	-7.03646	1.02492e-09	2.45509e-08	11.0617	17	72755631	72755654	NgPaper-LungSpecific	SLC9A3R1|Intron
