# Supplementary material for: Comparison of tumor and two types of paratumoral tissues highlighted epigenetic regulation of transcription during field cancerization in non-small cell lung cancer
Source: BMC Med Genomics. 2022 Mar 21;15:66. doi: 10.1186/s12920-022-01192-1 (PMC8939144; doi:10.1186/s12920-022-01192-1)
Supplement: Supplementary file 5 — Additional file 5. Table S2: Results of GSEA analysis using different MsigDB gene sets. Analysis 1 used “KEGG gene sets as NCBI (Entrez) Gene IDs” (c2.cp.kegg.v7.4.entrez.gmt), and the corresponding significantly enriched KEG pathways are shown in Figures 3A and 3B. Analysis 2 used ll canonical pathways as NCBI (Entrez) Gene IDs (c2.cp.v7.4.entrez.gmt), and the corresponding significantly enriched KEGG pathways aer shown in Figure S1). [file 12920_2022_1192_MOESM5_ESM.xlsx]

## Sheet: analysis 1
ID	Description	setSize	enrichmentScore	NES	pvalue	p.adjust	qvalues	rank	leading_edge	core_enrichment
KEGG_SYSTEMIC_LUPUS_ERYTHEMATOSUS	KEGG_SYSTEMIC_LUPUS_ERYTHEMATOSUS	15	-0.627446	-3.12714	2.91987e-06	2.3359e-05	1.53677e-05	127	tags=87%, list=20%, signal=71%	8344/8348/8356/3018/8352/8346/8355/8345/8968/8369/3013/8351/8367
KEGG_ECM_RECEPTOR_INTERACTION	KEGG_ECM_RECEPTOR_INTERACTION	11	-0.452769	-1.89423	0.00524523	0.0209809	0.0138032	348	tags=100%, list=56%, signal=45%	1284/1290/7058/8516/3676/1280/7060/5649/1302/284217
KEGG_FOCAL_ADHESION	KEGG_FOCAL_ADHESION	14	-0.358429	-1.67473	0.0173602	0.046294	0.0304566	407	tags=100%, list=65%, signal=36%	89/1282/1284/1290/7058/5579/8516/3676/1280/7060/5649/1302/284217
KEGG_PATHWAYS_IN_CANCER	KEGG_PATHWAYS_IN_CANCER	13	0.355533	1.24987	0.216912	0.433824	0.28541	306	tags=77%, list=49%, signal=40%	2250/4914/1496/6469/2259/5156/2737/1282/1284/2257
KEGG_CALCIUM_SIGNALING_PATHWAY	KEGG_CALCIUM_SIGNALING_PATHWAY	14	-0.243863	-1.13943	0.301136	0.481818	0.316986	477	tags=79%, list=76%, signal=19%	816/4842/5579/2902/196883/5137/3274/1129/774/6546/491
KEGG_MAPK_SIGNALING_PATHWAY	KEGG_MAPK_SIGNALING_PATHWAY	13	0.304189	1.06937	0.387255	0.51634	0.339697	376	tags=85%, list=60%, signal=34%	2250/4914/59283/773/2259/5156/2257/4137/6788/5579/627
KEGG_NEUROACTIVE_LIGAND_RECEPTOR_INTERACTION	KEGG_NEUROACTIVE_LIGAND_RECEPTOR_INTERACTION	22	0.216258	0.900043	0.59933	0.684949	0.450624	207	tags=41%, list=33%, signal=28%	2693/2837/3351/2587/7434/5729/117/1815/4544
KEGG_REGULATION_OF_ACTIN_CYTOSKELETON	KEGG_REGULATION_OF_ACTIN_CYTOSKELETON	11	0.214617	0.718957	0.8125	0.8125	0.534539	225	tags=45%, list=36%, signal=30%	2250/3645/2259/5156/89

## Sheet: analysis 2
ID	Description	setSize	enrichmentScore	NES	pvalue	p.adjust	qvalues	rank	leading_edge	core_enrichment
REACTOME_ACTIVATED_PKN1_STIMULATES_TRANSCRIPTION_OF_AR_ANDROGEN_RECEPTOR_REGULATED_GENES_KLK2_AND_KLK3	REACTOME_ACTIVATED_PKN1_STIMULATES_TRANSCRIPTION_OF_AR_ANDROGEN_RECEPTOR_REGULATED_GENES_KLK2_AND_KLK3	12	-0.814029	-3.59833	1.63023e-08	7.23823e-08	3.70663e-08	127	tags=100%, list=20%, signal=81%	8348/8356/3018/8352/8346/8355/8345/8968/3013/8351/8367
REACTOME_AMYLOID_FIBER_FORMATION	REACTOME_AMYLOID_FIBER_FORMATION	12	-0.814029	-3.59833	1.63023e-08	7.23823e-08	3.70663e-08	127	tags=100%, list=20%, signal=81%	8348/8356/3018/8352/8346/8355/8345/8968/3013/8351/8367
REACTOME_B_WICH_COMPLEX_POSITIVELY_REGULATES_RRNA_EXPRESSION	REACTOME_B_WICH_COMPLEX_POSITIVELY_REGULATES_RRNA_EXPRESSION	12	-0.814029	-3.59833	1.63023e-08	7.23823e-08	3.70663e-08	127	tags=100%, list=20%, signal=81%	8348/8356/3018/8352/8346/8355/8345/8968/3013/8351/8367
REACTOME_CELLULAR_SENESCENCE	REACTOME_CELLULAR_SENESCENCE	12	-0.814029	-3.59833	1.63023e-08	7.23823e-08	3.70663e-08	127	tags=100%, list=20%, signal=81%	8348/8356/3018/8352/8346/8355/8345/8968/3013/8351/8367
REACTOME_CONDENSATION_OF_PROPHASE_CHROMOSOMES	REACTOME_CONDENSATION_OF_PROPHASE_CHROMOSOMES	12	-0.814029	-3.59833	1.63023e-08	7.23823e-08	3.70663e-08	127	tags=100%, list=20%, signal=81%	8348/8356/3018/8352/8346/8355/8345/8968/3013/8351/8367
REACTOME_DISEASES_OF_PROGRAMMED_CELL_DEATH	REACTOME_DISEASES_OF_PROGRAMMED_CELL_DEATH	12	-0.814029	-3.59833	1.63023e-08	7.23823e-08	3.70663e-08	127	tags=100%, list=20%, signal=81%	8348/8356/3018/8352/8346/8355/8345/8968/3013/8351/8367
REACTOME_DNA_METHYLATION	REACTOME_DNA_METHYLATION	12	-0.814029	-3.59833	1.63023e-08	7.23823e-08	3.70663e-08	127	tags=100%, list=20%, signal=81%	8348/8356/3018/8352/8346/8355/8345/8968/3013/8351/8367
REACTOME_EPIGENETIC_REGULATION_OF_GENE_EXPRESSION	REACTOME_EPIGENETIC_REGULATION_OF_GENE_EXPRESSION	12	-0.814029	-3.59833	1.63023e-08	7.23823e-08	3.70663e-08	127	tags=100%, list=20%, signal=81%	8348/8356/3018/8352/8346/8355/8345/8968/3013/8351/8367
REACTOME_ERCC6_CSB_AND_EHMT2_G9A_POSITIVELY_REGULATE_RRNA_EXPRESSION	REACTOME_ERCC6_CSB_AND_EHMT2_G9A_POSITIVELY_REGULATE_RRNA_EXPRESSION	12	-0.814029	-3.59833	1.63023e-08	7.23823e-08	3.70663e-08	127	tags=100%, list=20%, signal=81%	8348/8356/3018/8352/8346/8355/8345/8968/3013/8351/8367
REACTOME_HCMV_EARLY_EVENTS	REACTOME_HCMV_EARLY_EVENTS	12	-0.814029	-3.59833	1.63023e-08	7.23823e-08	3.70663e-08	127	tags=100%, list=20%, signal=81%	8348/8356/3018/8352/8346/8355/8345/8968/3013/8351/8367
REACTOME_HCMV_INFECTION	REACTOME_HCMV_INFECTION	12	-0.814029	-3.59833	1.63023e-08	7.23823e-08	3.70663e-08	127	tags=100%, list=20%, signal=81%	8348/8356/3018/8352/8346/8355/8345/8968/3013/8351/8367
REACTOME_HCMV_LATE_EVENTS	REACTOME_HCMV_LATE_EVENTS	12	-0.814029	-3.59833	1.63023e-08	7.23823e-08	3.70663e-08	127	tags=100%, list=20%, signal=81%	8348/8356/3018/8352/8346/8355/8345/8968/3013/8351/8367
REACTOME_HDACS_DEACETYLATE_HISTONES	REACTOME_HDACS_DEACETYLATE_HISTONES	12	-0.814029	-3.59833	1.63023e-08	7.23823e-08	3.70663e-08	127	tags=100%, list=20%, signal=81%	8348/8356/3018/8352/8346/8355/8345/8968/3013/8351/8367
REACTOME_MEIOTIC_RECOMBINATION	REACTOME_MEIOTIC_RECOMBINATION	12	-0.814029	-3.59833	1.63023e-08	7.23823e-08	3.70663e-08	127	tags=100%, list=20%, signal=81%	8348/8356/3018/8352/8346/8355/8345/8968/3013/8351/8367
REACTOME_NEGATIVE_EPIGENETIC_REGULATION_OF_RRNA_EXPRESSION	REACTOME_NEGATIVE_EPIGENETIC_REGULATION_OF_RRNA_EXPRESSION	12	-0.814029	-3.59833	1.63023e-08	7.23823e-08	3.70663e-08	127	tags=100%, list=20%, signal=81%	8348/8356/3018/8352/8346/8355/8345/8968/3013/8351/8367
REACTOME_OXIDATIVE_STRESS_INDUCED_SENESCENCE	REACTOME_OXIDATIVE_STRESS_INDUCED_SENESCENCE	12	-0.814029	-3.59833	1.63023e-08	7.23823e-08	3.70663e-08	127	tags=100%, list=20%, signal=81%	8348/8356/3018/8352/8346/8355/8345/8968/3013/8351/8367
REACTOME_POSITIVE_EPIGENETIC_REGULATION_OF_RRNA_EXPRESSION	REACTOME_POSITIVE_EPIGENETIC_REGULATION_OF_RRNA_EXPRESSION	12	-0.814029	-3.59833	1.63023e-08	7.23823e-08	3.70663e-08	127	tags=100%, list=20%, signal=81%	8348/8356/3018/8352/8346/8355/8345/8968/3013/8351/8367
REACTOME_PRC2_METHYLATES_HISTONES_AND_DNA	REACTOME_PRC2_METHYLATES_HISTONES_AND_DNA	12	-0.814029	-3.59833	1.63023e-08	7.23823e-08	3.70663e-08	127	tags=100%, list=20%, signal=81%	8348/8356/3018/8352/8346/8355/8345/8968/3013/8351/8367
REACTOME_PRE_NOTCH_EXPRESSION_AND_PROCESSING	REACTOME_PRE_NOTCH_EXPRESSION_AND_PROCESSING	12	-0.814029	-3.59833	1.63023e-08	7.23823e-08	3.70663e-08	127	tags=100%, list=20%, signal=81%	8348/8356/3018/8352/8346/8355/8345/8968/3013/8351/8367
REACTOME_RNA_POLYMERASE_I_PROMOTER_ESCAPE	REACTOME_RNA_POLYMERASE_I_PROMOTER_ESCAPE	12	-0.814029	-3.59833	1.63023e-08	7.23823e-08	3.70663e-08	127	tags=100%, list=20%, signal=81%	8348/8356/3018/8352/8346/8355/8345/8968/3013/8351/8367
REACTOME_RNA_POLYMERASE_I_TRANSCRIPTION	REACTOME_RNA_POLYMERASE_I_TRANSCRIPTION	12	-0.814029	-3.59833	1.63023e-08	7.23823e-08	3.70663e-08	127	tags=100%, list=20%, signal=81%	8348/8356/3018/8352/8346/8355/8345/8968/3013/8351/8367
REACTOME_RUNX1_REGULATES_GENES_INVOLVED_IN_MEGAKARYOCYTE_DIFFERENTIATION_AND_PLATELET_FUNCTION	REACTOME_RUNX1_REGULATES_GENES_INVOLVED_IN_MEGAKARYOCYTE_DIFFERENTIATION_AND_PLATELET_FUNCTION	12	-0.814029	-3.59833	1.63023e-08	7.23823e-08	3.70663e-08	127	tags=100%, list=20%, signal=81%	8348/8356/3018/8352/8346/8355/8345/8968/3013/8351/8367
REACTOME_SENESCENCE_ASSOCIATED_SECRETORY_PHENOTYPE_SASP	REACTOME_SENESCENCE_ASSOCIATED_SECRETORY_PHENOTYPE_SASP	12	-0.814029	-3.59833	1.63023e-08	7.23823e-08	3.70663e-08	127	tags=100%, list=20%, signal=81%	8348/8356/3018/8352/8346/8355/8345/8968/3013/8351/8367
REACTOME_SIRT1_NEGATIVELY_REGULATES_RRNA_EXPRESSION	REACTOME_SIRT1_NEGATIVELY_REGULATES_RRNA_EXPRESSION	12	-0.814029	-3.59833	1.63023e-08	7.23823e-08	3.70663e-08	127	tags=100%, list=20%, signal=81%	8348/8356/3018/8352/8346/8355/8345/8968/3013/8351/8367
REACTOME_TRANSCRIPTIONAL_REGULATION_BY_SMALL_RNAS	REACTOME_TRANSCRIPTIONAL_REGULATION_BY_SMALL_RNAS	12	-0.814029	-3.59833	1.63023e-08	7.23823e-08	3.70663e-08	127	tags=100%, list=20%, signal=81%	8348/8356/3018/8352/8346/8355/8345/8968/3013/8351/8367
REACTOME_ESTROGEN_DEPENDENT_GENE_EXPRESSION	REACTOME_ESTROGEN_DEPENDENT_GENE_EXPRESSION	14	-0.716105	-3.39151	1.10654e-07	4.72407e-07	2.41915e-07	127	tags=93%, list=20%, signal=76%	8344/8348/8356/3018/8352/8346/8355/8345/8968/2625/3013/8351/8367
REACTOME_RUNX1_REGULATES_TRANSCRIPTION_OF_GENES_INVOLVED_IN_DIFFERENTIATION_OF_HSCS	REACTOME_RUNX1_REGULATES_TRANSCRIPTION_OF_GENES_INVOLVED_IN_DIFFERENTIATION_OF_HSCS	14	-0.691363	-3.27433	3.77786e-07	1.55312e-06	7.95339e-07	127	tags=93%, list=20%, signal=76%	8344/8348/8356/3018/8352/8346/8355/8345/8968/2625/3013/8351/8367
REACTOME_FORMATION_OF_THE_BETA_CATENIN_TCF_TRANSACTIVATING_COMPLEX	REACTOME_FORMATION_OF_THE_BETA_CATENIN_TCF_TRANSACTIVATING_COMPLEX	13	-0.718246	-3.27366	1.66748e-06	6.3824e-06	3.26837e-06	127	tags=92%, list=20%, signal=75%	8344/8348/8356/3018/8352/8346/8355/8345/8968/3013/8351/8367
REACTOME_MITOTIC_PROPHASE	REACTOME_MITOTIC_PROPHASE	13	-0.717991	-3.2725	1.66748e-06	6.3824e-06	3.26837e-06	127	tags=92%, list=20%, signal=75%	8344/8348/8356/3018/8352/8346/8355/8345/8968/3013/8351/8367
REACTOME_CHROMATIN_MODIFYING_ENZYMES	REACTOME_CHROMATIN_MODIFYING_ENZYMES	13	-0.705262	-3.21448	2.99631e-06	1.07287e-05	5.49408e-06	127	tags=92%, list=20%, signal=75%	8344/8348/8356/3018/8352/8346/8355/8345/8968/3013/8351/8367
REACTOME_HATS_ACETYLATE_HISTONES	REACTOME_HATS_ACETYLATE_HISTONES	13	-0.705262	-3.21448	2.99631e-06	1.07287e-05	5.49408e-06	127	tags=92%, list=20%, signal=75%	8344/8348/8356/3018/8352/8346/8355/8345/8968/3013/8351/8367
KEGG_SYSTEMIC_LUPUS_ERYTHEMATOSUS	KEGG_SYSTEMIC_LUPUS_ERYTHEMATOSUS	15	-0.627446	-3.05625	4.05726e-06	1.40736e-05	7.20698e-06	127	tags=87%, list=20%, signal=71%	8344/8348/8356/3018/8352/8346/8355/8345/8968/8369/3013/8351/8367
REACTOME_SIGNALING_BY_NOTCH	REACTOME_SIGNALING_BY_NOTCH	14	-0.638008	-3.02164	4.61261e-06	1.55151e-05	7.94516e-06	127	tags=86%, list=20%, signal=70%	8344/8348/8356/3018/8352/8346/8355/8345/8968/3013/8351/8367
REACTOME_ESR_MEDIATED_SIGNALING	REACTOME_ESR_MEDIATED_SIGNALING	15	-0.620428	-3.02207	5.89802e-06	1.92553e-05	9.86046e-06	127	tags=87%, list=20%, signal=71%	8344/8348/8356/3018/8352/8346/8355/8345/8968/2625/3013/8351/8367
REACTOME_SIGNALING_BY_NUCLEAR_RECEPTORS	REACTOME_SIGNALING_BY_NUCLEAR_RECEPTORS	17	-0.571163	-2.96422	9.86089e-06	3.12731e-05	1.60147e-05	127	tags=82%, list=20%, signal=67%	8344/8348/8356/3018/8352/8346/8355/6257/8345/8968/2625/3013/8351/8367
REACTOME_RHO_GTPASES_ACTIVATE_PKNS	REACTOME_RHO_GTPASES_ACTIVATE_PKNS	13	-0.672626	-3.06573	1.06694e-05	3.28973e-05	1.68464e-05	127	tags=92%, list=20%, signal=75%	8344/8348/8356/3018/8352/8346/8355/8345/8968/3013/8351/8367
REACTOME_TRANSCRIPTIONAL_REGULATION_OF_GRANULOPOIESIS	REACTOME_TRANSCRIPTIONAL_REGULATION_OF_GRANULOPOIESIS	15	-0.600307	-2.92406	1.10297e-05	3.3089e-05	1.69446e-05	127	tags=87%, list=20%, signal=71%	8344/8348/8356/3018/8352/8346/8355/8345/8968/3013/8351/8367/2672
REACTOME_CELL_CYCLE_MITOTIC	REACTOME_CELL_CYCLE_MITOTIC	16	-0.555885	-2.81865	1.84663e-05	5.2558e-05	2.69145e-05	148	tags=81%, list=24%, signal=64%	11258/8344/8348/8356/3018/8352/8346/8355/8345/8968/3013/8351/8367
REACTOME_M_PHASE	REACTOME_M_PHASE	16	-0.555885	-2.81865	1.84663e-05	5.2558e-05	2.69145e-05	148	tags=81%, list=24%, signal=64%	11258/8344/8348/8356/3018/8352/8346/8355/8345/8968/3013/8351/8367
REACTOME_TRANSCRIPTIONAL_REGULATION_BY_RUNX1	REACTOME_TRANSCRIPTIONAL_REGULATION_BY_RUNX1	16	-0.554536	-2.81181	1.97182e-05	5.47181e-05	2.80207e-05	127	tags=81%, list=20%, signal=66%	8344/8348/8356/3018/8352/8346/8355/8345/8968/2625/3013/8351/8367
REACTOME_GENE_SILENCING_BY_RNA	REACTOME_GENE_SILENCING_BY_RNA	13	-0.657101	-2.99497	2.18045e-05	5.90318e-05	3.02297e-05	127	tags=92%, list=20%, signal=75%	8344/8348/8356/3018/8352/8346/8355/8345/8968/3013/8351/8367
REACTOME_MEIOSIS	REACTOME_MEIOSIS	14	-0.591921	-2.80337	2.45234e-05	6.33046e-05	3.24177e-05	127	tags=86%, list=20%, signal=70%	8344/8348/8356/3018/8352/8346/8355/8345/8968/3013/8351/8367
REACTOME_REPRODUCTION	REACTOME_REPRODUCTION	14	-0.591921	-2.80337	2.45234e-05	6.33046e-05	3.24177e-05	127	tags=86%, list=20%, signal=70%	8344/8348/8356/3018/8352/8346/8355/8345/8968/3013/8351/8367
REACTOME_CELLULAR_RESPONSES_TO_EXTERNAL_STIMULI	REACTOME_CELLULAR_RESPONSES_TO_EXTERNAL_STIMULI	16	-0.54508	-2.76386	2.91469e-05	7.35297e-05	3.76539e-05	148	tags=81%, list=24%, signal=64%	11258/8344/8348/8356/3018/8352/8346/8355/8345/8968/3013/8351/8367
REACTOME_RHO_GTPASE_EFFECTORS	REACTOME_RHO_GTPASE_EFFECTORS	17	-0.502629	-2.60854	0.000144363	0.000356095	0.000182353	127	tags=76%, list=20%, signal=63%	8344/8348/8356/3018/8352/10095/8346/8355/8345/8968/3013/8351/8367
REACTOME_CYTOKINE_SIGNALING_IN_IMMUNE_SYSTEM	REACTOME_CYTOKINE_SIGNALING_IN_IMMUNE_SYSTEM	12	-0.589768	-2.60701	0.000211645	0.000500051	0.000256072	125	tags=83%, list=20%, signal=68%	8356/8352/3662/8355/3135/3136/8968/2625/8351/3394
REACTOME_SIGNALING_BY_RHO_GTPASES_MIRO_GTPASES_AND_RHOBTB3	REACTOME_SIGNALING_BY_RHO_GTPASES_MIRO_GTPASES_AND_RHOBTB3	19	-0.46478	-2.52311	0.000211733	0.000500051	0.000256072	134	tags=74%, list=21%, signal=60%	50649/8344/8348/8356/3018/8352/10095/8346/8355/8345/8968/3013/8351/8367
REACTOME_CELL_CYCLE	REACTOME_CELL_CYCLE	18	-0.436703	-2.32514	0.000893335	0.00206584	0.0010579	293	tags=94%, list=47%, signal=52%	5520/5579/9184/11083/11258/8344/8348/8356/3018/8352/8346/8355/8345/8968/3013/8351/8367
REACTOME_ACTIVATION_OF_ANTERIOR_HOX_GENES_IN_HINDBRAIN_DEVELOPMENT_DURING_EARLY_EMBRYOGENESIS	REACTOME_ACTIVATION_OF_ANTERIOR_HOX_GENES_IN_HINDBRAIN_DEVELOPMENT_DURING_EARLY_EMBRYOGENESIS	16	-0.425972	-2.15992	0.00117603	0.00266407	0.00136425	127	tags=75%, list=20%, signal=61%	8344/8348/8356/3018/8352/8346/8355/8345/8968/3013/8351/8367
REACTOME_INFECTIOUS_DISEASE	REACTOME_INFECTIOUS_DISEASE	28	-0.314826	-2.23939	0.00261021	0.00579466	0.0029674	158	tags=64%, list=25%, signal=50%	6344/3274/8344/8348/8356/10888/3018/8352/10095/8346/8355/8345/8968/9844/3013/8351/8367/1395
REACTOME_TCF_DEPENDENT_SIGNALING_IN_RESPONSE_TO_WNT	REACTOME_TCF_DEPENDENT_SIGNALING_IN_RESPONSE_TO_WNT	20	-0.371013	-2.04169	0.00266971	0.00581055	0.00297553	127	tags=65%, list=20%, signal=54%	8344/8348/8356/3018/8352/8346/8355/6423/8345/8968/3013/8351/8367
REACTOME_HEMOSTASIS	REACTOME_HEMOSTASIS	16	-0.36197	-1.83539	0.0106651	0.0227658	0.0116582	298	tags=88%, list=48%, signal=47%	4842/5579/124602/3676/23539/8356/8352/6546/491/8355/7225/8968/2625/8351
KEGG_ECM_RECEPTOR_INTERACTION	KEGG_ECM_RECEPTOR_INTERACTION	11	-0.452769	-1.89236	0.0112149	0.0234878	0.0120279	348	tags=100%, list=56%, signal=45%	1284/1290/7058/8516/3676/1280/7060/5649/1302/284217
NABA_CORE_MATRISOME	NABA_CORE_MATRISOME	24	-0.287128	-1.77265	0.01195	0.0245638	0.0125789	348	tags=88%, list=56%, signal=40%	1282/1284/343637/1290/7058/165/163175/4811/133584/1280/7060/7373/284654/5649/136227/9353/168667/1302/340990/1299/284217
REACTOME_SIGNALING_BY_WNT	REACTOME_SIGNALING_BY_WNT	22	-0.307292	-1.82398	0.0159854	0.0322615	0.0165208	127	tags=59%, list=20%, signal=49%	8344/8348/8356/3018/8352/8346/8355/6423/8345/8968/3013/8351/8367
KEGG_FOCAL_ADHESION	KEGG_FOCAL_ADHESION	14	-0.358429	-1.69754	0.0188228	0.0373095	0.0191058	407	tags=100%, list=65%, signal=36%	89/1282/1284/1290/7058/5579/8516/3676/1280/7060/5649/1302/284217
WP_FOCAL_ADHESION	WP_FOCAL_ADHESION	12	-0.357259	-1.57923	0.0426964	0.0831455	0.0425781	407	tags=92%, list=65%, signal=33%	1282/1284/1290/7058/5579/8516/3676/1280/7060/5649/284217
NABA_ECM_GLYCOPROTEINS	NABA_ECM_GLYCOPROTEINS	15	-0.30756	-1.49811	0.0604702	0.115728	0.059263	320	tags=87%, list=51%, signal=43%	343637/7058/165/163175/4811/133584/7060/284654/5649/9353/168667/340990/284217
WP_FOCAL_ADHESIONPI3KAKTMTORSIGNALING_PATHWAY	WP_FOCAL_ADHESIONPI3KAKTMTORSIGNALING_PATHWAY	17	-0.268092	-1.39134	0.10188	0.191673	0.0981541	463	tags=94%, list=74%, signal=25%	2259/5156/1282/1284/2257/1290/4842/7058/8516/3676/1280/7060/5649/1129/1302/284217
REACTOME_RNA_POLYMERASE_II_TRANSCRIPTION	REACTOME_RNA_POLYMERASE_II_TRANSCRIPTION	54	-0.135686	-1.2676	0.112634	0.208373	0.106706	512	tags=96%, list=82%, signal=19%	1482/6910/2290/6886/7710/284309/7101/84911/57711/126231/91584/7296/79733/2904/2626/5079/2737/1750/2494/57573/7020/816/23269/9464/5579/79577/5457/627/3676/374900/55786/140612/54715/8344/8348/8356/3018/8352/7771/26974/147948/7594/8346/8355/6257/8345/8968/2625/219578/3013/8351/8367
WP_DOPAMINERGIC_NEUROGENESIS	WP_DOPAMINERGIC_NEUROGENESIS	11	0.423587	1.38199	0.120406	0.215255	0.11023	238	tags=73%, list=38%, signal=46%	5015/4009/6531/2020/4825/6469/4821/2019
REACTOME_COLLAGEN_BIOSYNTHESIS_AND_MODIFYING_ENZYMES	REACTOME_COLLAGEN_BIOSYNTHESIS_AND_MODIFYING_ENZYMES	10	-0.35935	-1.43157	0.122172	0.215255	0.11023	405	tags=100%, list=65%, signal=36%	255631/1282/1284/1290/1280/7373/136227/1302/1299
REACTOME_COLLAGEN_FORMATION	REACTOME_COLLAGEN_FORMATION	10	-0.35935	-1.43157	0.122172	0.215255	0.11023	405	tags=100%, list=65%, signal=36%	255631/1282/1284/1290/1280/7373/136227/1302/1299
WP_CIRCADIAN_RHYTHM_RELATED_GENES	WP_CIRCADIAN_RHYTHM_RELATED_GENES	12	0.401275	1.33082	0.144317	0.250299	0.128176	235	tags=67%, list=38%, signal=42%	6496/2837/4914/8403/9956/1815/4544/7080
REACTOME_DEGRADATION_OF_THE_EXTRACELLULAR_MATRIX	REACTOME_DEGRADATION_OF_THE_EXTRACELLULAR_MATRIX	11	-0.308616	-1.28987	0.150235	0.256555	0.131379	348	tags=91%, list=56%, signal=41%	1282/1284/1290/4811/1280/7373/136227/1302/1299/170692
WP_HEART_DEVELOPMENT	WP_HEART_DEVELOPMENT	11	0.392139	1.27939	0.190114	0.319737	0.163735	258	tags=73%, list=41%, signal=43%	57057/3670/1482/6910/6899/6469/2626/9421
WP_GPCRS_CLASS_A_RHODOPSINLIKE	WP_GPCRS_CLASS_A_RHODOPSINLIKE	10	0.409333	1.29015	0.193342	0.320313	0.164029	207	tags=60%, list=33%, signal=41%	2693/3351/2587/5729/1815/4544
REACTOME_GPCR_LIGAND_BINDING	REACTOME_GPCR_LIGAND_BINDING	26	0.290155	1.25577	0.207965	0.339472	0.17384	208	tags=50%, list=33%, signal=35%	2693/2837/3351/2587/7200/116/7434/2786/5729/117/1815/4544/6469
KEGG_PATHWAYS_IN_CANCER	KEGG_PATHWAYS_IN_CANCER	13	0.355533	1.22114	0.223457	0.359474	0.184083	306	tags=77%, list=49%, signal=40%	2250/4914/1496/6469/2259/5156/2737/1282/1284/2257
KEGG_CALCIUM_SIGNALING_PATHWAY	KEGG_CALCIUM_SIGNALING_PATHWAY	14	-0.243863	-1.15495	0.258242	0.409498	0.2097	477	tags=79%, list=76%, signal=19%	816/4842/5579/2902/196883/5137/3274/1129/774/6546/491
WP_CARDIAC_PROGENITOR_DIFFERENTIATION	WP_CARDIAC_PROGENITOR_DIFFERENTIATION	13	0.335398	1.15199	0.298765	0.467084	0.23919	286	tags=69%, list=46%, signal=38%	5080/57057/3670/1482/6910/64321/5156/2626/132625
WP_MYOMETRIAL_RELAXATION_AND_CONTRACTION_PATHWAYS	WP_MYOMETRIAL_RELAXATION_AND_CONTRACTION_PATHWAYS	11	-0.262215	-1.09593	0.305164	0.470462	0.240919	465	tags=100%, list=74%, signal=26%	2786/5020/5142/816/4842/5579/196883/5998/8601/6546
REACTOME_ADAPTIVE_IMMUNE_SYSTEM	REACTOME_ADAPTIVE_IMMUNE_SYSTEM	16	-0.21384	-1.08429	0.333333	0.506849	0.259553	280	tags=75%, list=45%, signal=42%	5579/3676/150726/1280/912/925/339390/11258/114088/3135/92369/3386
REACTOME_CLASS_A_1_RHODOPSIN_LIKE_RECEPTORS	REACTOME_CLASS_A_1_RHODOPSIN_LIKE_RECEPTORS	16	0.304125	1.12074	0.348865	0.511808	0.262092	237	tags=56%, list=38%, signal=36%	2693/2837/3351/2587/7200/5729/1815/4544/5179
WP_ENDODERM_DIFFERENTIATION	WP_ENDODERM_DIFFERENTIATION	14	0.313855	1.10131	0.35	0.511808	0.262092	68	tags=29%, list=11%, signal=26%	5015/63978/85416/131405
REACTOME_TRANSPORT_OF_SMALL_MOLECULES	REACTOME_TRANSPORT_OF_SMALL_MOLECULES	22	-0.18016	-1.06937	0.350427	0.511808	0.262092	476	tags=95%, list=76%, signal=24%	10060/6262/2786/9152/81693/204962/140679/1080/816/162514/5348/53822/6550/5243/196883/23539/6546/60482/491/7225/6557
WP_MAPK_SIGNALING_PATHWAY	WP_MAPK_SIGNALING_PATHWAY	12	0.32977	1.09367	0.36143	0.518067	0.265297	316	tags=75%, list=51%, signal=38%	2250/4914/59283/100126325/773/2259/2257/4137/6788
WP_CALCIUM_REGULATION_IN_THE_CARDIAC_CELL	WP_CALCIUM_REGULATION_IN_THE_CARDIAC_CELL	12	-0.243067	-1.07445	0.365297	0.518067	0.265297	477	tags=100%, list=76%, signal=24%	6262/2786/816/5579/196883/5998/8601/1129/774/6546/491
REACTOME_EXTRACELLULAR_MATRIX_ORGANIZATION	REACTOME_EXTRACELLULAR_MATRIX_ORGANIZATION	18	-0.197068	-1.04925	0.368794	0.518067	0.265297	405	tags=89%, list=65%, signal=32%	9509/255631/1282/1284/1290/8516/4811/3676/1280/7373/136227/1302/1299/284217/3386/170692
NABA_MATRISOME	NABA_MATRISOME	50	-0.112694	-0.933983	0.373449	0.518067	0.265297	433	tags=86%, list=69%, signal=29%	340419/91584/6469/2259/9509/255631/253970/26585/1282/1284/2257/343637/869/1290/7058/84466/165/163175/4811/627/133584/1280/339479/7060/7373/375567/284654/339390/5649/2262/136227/84898/9353/168667/6423/1302/4838/340990/1299/284217/80760/392255/170692
WP_DEVELOPMENT_OF_URETERIC_COLLECTION_SYSTEM	WP_DEVELOPMENT_OF_URETERIC_COLLECTION_SYSTEM	14	0.308825	1.08365	0.378049	0.518067	0.265297	268	tags=64%, list=43%, signal=38%	10736/7490/6495/6469/3207/3237/2737/2674/6299
WP_SUDDEN_INFANT_DEATH_SYNDROME_SIDS_SUSCEPTIBILITY_PATHWAYS	WP_SUDDEN_INFANT_DEATH_SYNDROME_SIDS_SUSCEPTIBILITY_PATHWAYS	16	-0.206897	-1.04908	0.387879	0.525055	0.268876	500	tags=100%, list=80%, signal=21%	7434/6262/117/30012/4821/2019/429/2902/627/6550/8929/401/4760/1129/2625
KEGG_MAPK_SIGNALING_PATHWAY	KEGG_MAPK_SIGNALING_PATHWAY	13	0.304189	1.04479	0.425926	0.567624	0.290675	376	tags=85%, list=60%, signal=34%	2250/4914/59283/773/2259/5156/2257/4137/6788/5579/627
WP_NEURAL_CREST_DIFFERENTIATION	WP_NEURAL_CREST_DIFFERENTIATION	20	0.262676	1.04486	0.429553	0.567624	0.290675	400	tags=85%, list=64%, signal=32%	27022/9355/85416/6662/3670/3196/64211/5077/9421/7545/7020/2637/429/5081/3975/1004/1280
REACTOME_MUSCLE_CONTRACTION	REACTOME_MUSCLE_CONTRACTION	18	0.26257	1.00469	0.462253	0.599188	0.306839	416	tags=89%, list=67%, signal=31%	1482/6910/59283/10060/6262/2259/89/2626/80333/2257/816/4842/5348/53822/30818/56659
REACTOME_ADORA2B_MEDIATED_ANTI_INFLAMMATORY_CYTOKINES_PRODUCTION	REACTOME_ADORA2B_MEDIATED_ANTI_INFLAMMATORY_CYTOKINES_PRODUCTION	10	0.315357	0.993952	0.475032	0.599188	0.306839	191	tags=50%, list=31%, signal=35%	116/7434/2786/5729/117
REACTOME_ANTI_INFLAMMATORY_RESPONSE_FAVOURING_LEISHMANIA_PARASITE_INFECTION	REACTOME_ANTI_INFLAMMATORY_RESPONSE_FAVOURING_LEISHMANIA_PARASITE_INFECTION	10	0.315357	0.993952	0.475032	0.599188	0.306839	191	tags=50%, list=31%, signal=35%	116/7434/2786/5729/117
REACTOME_G_ALPHA_S_SIGNALLING_EVENTS	REACTOME_G_ALPHA_S_SIGNALLING_EVENTS	10	0.315357	0.993952	0.475032	0.599188	0.306839	191	tags=50%, list=31%, signal=35%	116/7434/2786/5729/117
WP_22Q112_COPY_NUMBER_VARIATION_SYNDROME	WP_22Q112_COPY_NUMBER_VARIATION_SYNDROME	13	-0.210235	-0.95822	0.484375	0.60338	0.308985	428	tags=92%, list=68%, signal=30%	6899/6469/5077/8854/2637/9464/2928/5649/2303/1813/91179/8367
WP_MESODERMAL_COMMITMENT_PATHWAY	WP_MESODERMAL_COMMITMENT_PATHWAY	11	0.298483	0.973828	0.489227	0.60338	0.308985	68	tags=27%, list=11%, signal=25%	5080/85416/131405
REACTOME_CARDIAC_CONDUCTION	REACTOME_CARDIAC_CONDUCTION	17	0.257104	0.970627	0.509412	0.62137	0.318198	416	tags=88%, list=67%, signal=30%	1482/6910/59283/10060/6262/2259/2626/80333/2257/816/4842/5348/53822/30818/56659
REACTOME_DISEASES_OF_METABOLISM	REACTOME_DISEASES_OF_METABOLISM	10	0.296981	0.936034	0.558259	0.673551	0.34492	269	tags=60%, list=43%, signal=35%	26873/80070/170690/9509/81693/253970
REACTOME_G_ALPHA_Q_SIGNALLING_EVENTS	REACTOME_G_ALPHA_Q_SIGNALLING_EVENTS	10	0.288588	0.909582	0.583867	0.696873	0.356863	164	tags=40%, list=26%, signal=30%	2693/2837/7200/2786
REACTOME_POST_TRANSLATIONAL_PROTEIN_MODIFICATION	REACTOME_POST_TRANSLATIONAL_PROTEIN_MODIFICATION	40	-0.108705	-0.88179	0.6	0.708511	0.362822	406	tags=82%, list=65%, signal=31%	284348/9509/493861/5179/81849/1080/2494/442117/7020/4062/115827/124872/79931/7058/79577/150726/152330/11258/8344/8348/3018/8346/22846/201475/8345/92369/2625/220441/3013/8367/80731/29926/170692
KEGG_NEUROACTIVE_LIGAND_RECEPTOR_INTERACTION	KEGG_NEUROACTIVE_LIGAND_RECEPTOR_INTERACTION	22	0.216258	0.885879	0.616949	0.720856	0.369144	207	tags=41%, list=33%, signal=28%	2693/2837/3351/2587/7434/5729/117/1815/4544
REACTOME_DEVELOPMENTAL_BIOLOGY	REACTOME_DEVELOPMENTAL_BIOLOGY	63	0.159915	0.860162	0.658537	0.761433	0.389923	282	tags=48%, list=45%, signal=29%	27022/5080/63978/9355/56956/6662/1496/3670/89884/1761/7490/6886/59283/3213/3214/2313/1825/3233/4825/91584/4821/2904/2626/3651/2674/6299/2494/1282/1284/145258
REACTOME_SIGNALING_BY_GPCR	REACTOME_SIGNALING_BY_GPCR	38	0.166864	0.798383	0.710221	0.803594	0.411513	504	tags=95%, list=81%, signal=20%	2693/2837/3351/2587/7200/116/100271715/7434/2786/5729/117/1815/4544/6469/5179/5020/7349/5142/1908/57580/816/5579/51289/196883/5998/8601/84109/5137/6344/3274/50649/2917/1813/846/10888/1129
REACTOME_NEUROTRANSMITTER_RECEPTORS_AND_POSTSYNAPTIC_SIGNAL_TRANSMISSION	REACTOME_NEUROTRANSMITTER_RECEPTORS_AND_POSTSYNAPTIC_SIGNAL_TRANSMISSION	12	0.239516	0.794347	0.715198	0.803594	0.411513	353	tags=75%, list=56%, signal=33%	59283/2786/2904/4137/816/2557/116443/5579/2902
REACTOME_LEISHMANIA_INFECTION	REACTOME_LEISHMANIA_INFECTION	12	0.237299	0.786996	0.722861	0.803594	0.411513	191	tags=42%, list=31%, signal=29%	116/7434/2786/5729/117
WP_GENES_CONTROLLING_NEPHROGENESIS	WP_GENES_CONTROLLING_NEPHROGENESIS	13	-0.176471	-0.804327	0.723958	0.803594	0.411513	518	tags=100%, list=83%, signal=17%	6495/6469/3207/3237/2737/8516/3975/7827/2303/2018/9353/5076
WP_ECTODERM_DIFFERENTIATION	WP_ECTODERM_DIFFERENTIATION	14	0.217296	0.762484	0.758537	0.833639	0.426899	399	tags=79%, list=64%, signal=29%	5080/5010/1496/6469/114815/5077/2737/7020/3975/157807/1004
REACTOME_G_ALPHA_I_SIGNALLING_EVENTS	REACTOME_G_ALPHA_I_SIGNALLING_EVENTS	16	0.198686	0.732187	0.776583	0.845105	0.432771	504	tags=100%, list=81%, signal=20%	3351/2587/2786/1815/4544/5179/5142/816/51289/196883/5998/8601/5137/2917/846/1129
WP_PI3KAKT_SIGNALING_PATHWAY	WP_PI3KAKT_SIGNALING_PATHWAY	19	0.184155	0.719541	0.786866	0.847982	0.434244	415	tags=79%, list=66%, signal=27%	2250/4914/2786/2259/5156/1282/1284/2257/5520/7058/8516/627/3676/1280/7060
REACTOME_SIGNALING_BY_RECEPTOR_TYROSINE_KINASES	REACTOME_SIGNALING_BY_RECEPTOR_TYROSINE_KINASES	25	0.167839	0.714989	0.809789	0.864294	0.442597	415	tags=76%, list=66%, signal=27%	2250/4914/116/10076/117/5156/255631/1961/2904/1282/1284/1290/429/7058/5579/3400/627/1280/7060
KEGG_REGULATION_OF_ACTIN_CYTOSKELETON	KEGG_REGULATION_OF_ACTIN_CYTOSKELETON	11	0.214617	0.700207	0.826362	0.873583	0.447354	225	tags=45%, list=36%, signal=30%	2250/3645/2259/5156/89
WP_GDNFRET_SIGNALLING_AXIS	WP_GDNFRET_SIGNALLING_AXIS	11	0.207692	0.677615	0.852978	0.893213	0.457407	275	tags=55%, list=44%, signal=31%	6664/64321/2737/2674/6299/26585
REACTOME_TRANSMISSION_ACROSS_CHEMICAL_SYNAPSES	REACTOME_TRANSMISSION_ACROSS_CHEMICAL_SYNAPSES	20	0.157487	0.626444	0.871707	0.904294	0.463081	411	tags=75%, list=66%, signal=27%	6531/59283/773/2786/2904/140679/4137/816/2557/116443/5579/2902/8541/196883/6854
REACTOME_NEURONAL_SYSTEM	REACTOME_NEURONAL_SYSTEM	30	0.143132	0.644284	0.892508	0.909079	0.465531	416	tags=73%, list=67%, signal=26%	114798/347730/6531/59283/773/10060/2786/348980/2904/140679/341359/4137/816/2557/3742/116443/5579/2902/8541/196883/6854/56659
NABA_MATRISOME_ASSOCIATED	NABA_MATRISOME_ASSOCIATED	26	0.143705	0.621947	0.892699	0.909079	0.465531	222	tags=38%, list=36%, signal=26%	2250/80070/6425/170690/154790/8510/91584/6469/2259/9509
NABA_SECRETED_FACTORS	NABA_SECRETED_FACTORS	13	0.153928	0.528693	0.958025	0.966734	0.495056	427	tags=77%, list=68%, signal=25%	2250/6425/6469/2259/2257/869/84466/627/339479/375567
REACTOME_NERVOUS_SYSTEM_DEVELOPMENT	REACTOME_NERVOUS_SYSTEM_DEVELOPMENT	23	0.103702	0.430079	0.993228	0.993228	0.508623	104	tags=17%, list=17%, signal=15%	9355/56956/3670/89884
