# Supplementary material for: Comparison of tumor and two types of paratumoral tissues highlighted epigenetic regulation of transcription during field cancerization in non-small cell lung cancer
Source: BMC Med Genomics. 2022 Mar 21;15:66. doi: 10.1186/s12920-022-01192-1 (PMC8939144; doi:10.1186/s12920-022-01192-1)
Supplement: Supplementary file 6 — Additional file 6. Table S3: List of 72 transcription factor genes the field cancerization-specific differentially methylated regions spanned and significantly enriched GO terms. [file 12920_2022_1192_MOESM6_ESM.xlsx]

## Sheet: genes
Gene
ZSCAN31
ZNF345
ZNF790
ZNF132
ZNF175
ZNF43
HOXA7
ZNF331
IRF8
ZNF85
TBX4
ZNF83
ZNF781
LHX5
DMRTA2
TCF24
WT1
SOX30
HOXB6
RFX4
ZSCAN23
SOX9
TLX1
TBX20
BARHL2
ZNF665
LHX4
ZNF347
SALL1
ASCL1
HOXA13
VSX1
IRF4
SKOR1
SCRT2
TBX5
FOXL2
ZNF154
SOX11
TLX3
NKX2-2
ZFP28
PRRX1
PAX5
PAX6
ISL1
ZNF415
ZIC4
TWIST1
SIM1
OTX2
FEZF2
MSC
ZNF582
ZNF570
ZNF569
PAX7
FOXP2
LHX2
IRX4
SALL3
SOX17
PHOX2B
NEUROG3
SOX1
GATA3
PAX3
SOX14
FOXF1
GATA5
ALX4
POU3F3

## Sheet: singnificantly enriched GO term
geneSet	description	size	overlap	expect	enrichmentRatio	pValue	FDR	userId
GO:0009891	positive regulation of biosynthetic process	1949	39	6.43273	6.06275	0	0	ZNF345;ZNF175;HOXA7;IRF8;LHX5;WT1;HOXB6;RFX4;SOX9;TLX1;TBX20;BARHL2;LHX4;SALL1;ASCL1;IRF4;TBX5;FOXL2;SOX11;NKX2-2;PRRX1;PAX5;PAX6;ISL1;TWIST1;OTX2;FEZF2;PAX7;LHX2;SOX17;PHOX2B;NEUROG3;SOX1;GATA3;PAX3;FOXF1;GATA5;ALX4;POU3F3
GO:0031328	positive regulation of cellular biosynthetic process	1919	39	6.33371	6.15753	0	0	ZNF345;ZNF175;HOXA7;IRF8;LHX5;WT1;HOXB6;RFX4;SOX9;TLX1;TBX20;BARHL2;LHX4;SALL1;ASCL1;IRF4;TBX5;FOXL2;SOX11;NKX2-2;PRRX1;PAX5;PAX6;ISL1;TWIST1;OTX2;FEZF2;PAX7;LHX2;SOX17;PHOX2B;NEUROG3;SOX1;GATA3;PAX3;FOXF1;GATA5;ALX4;POU3F3
GO:0010628	positive regulation of gene expression	1911	39	6.30731	6.1833	0	0	ZNF345;ZNF175;HOXA7;IRF8;LHX5;WT1;HOXB6;RFX4;SOX9;TLX1;TBX20;BARHL2;LHX4;SALL1;ASCL1;IRF4;TBX5;FOXL2;SOX11;NKX2-2;PRRX1;PAX5;PAX6;ISL1;TWIST1;OTX2;FEZF2;PAX7;LHX2;SOX17;PHOX2B;NEUROG3;SOX1;GATA3;PAX3;FOXF1;GATA5;ALX4;POU3F3
GO:0045935	positive regulation of nucleobase-containing compound metabolic process	1847	39	6.09608	6.39756	0	0	ZNF345;ZNF175;HOXA7;IRF8;LHX5;WT1;HOXB6;RFX4;SOX9;TLX1;TBX20;BARHL2;LHX4;SALL1;ASCL1;IRF4;TBX5;FOXL2;SOX11;NKX2-2;PRRX1;PAX5;PAX6;ISL1;TWIST1;OTX2;FEZF2;PAX7;LHX2;SOX17;PHOX2B;NEUROG3;SOX1;GATA3;PAX3;FOXF1;GATA5;ALX4;POU3F3
GO:0010557	positive regulation of macromolecule biosynthetic process	1826	39	6.02676	6.47113	0	0	ZNF345;ZNF175;HOXA7;IRF8;LHX5;WT1;HOXB6;RFX4;SOX9;TLX1;TBX20;BARHL2;LHX4;SALL1;ASCL1;IRF4;TBX5;FOXL2;SOX11;NKX2-2;PRRX1;PAX5;PAX6;ISL1;TWIST1;OTX2;FEZF2;PAX7;LHX2;SOX17;PHOX2B;NEUROG3;SOX1;GATA3;PAX3;FOXF1;GATA5;ALX4;POU3F3
GO:0051254	positive regulation of RNA metabolic process	1668	39	5.50528	7.08411	0	0	ZNF345;ZNF175;HOXA7;IRF8;LHX5;WT1;HOXB6;RFX4;SOX9;TLX1;TBX20;BARHL2;LHX4;SALL1;ASCL1;IRF4;TBX5;FOXL2;SOX11;NKX2-2;PRRX1;PAX5;PAX6;ISL1;TWIST1;OTX2;FEZF2;PAX7;LHX2;SOX17;PHOX2B;NEUROG3;SOX1;GATA3;PAX3;FOXF1;GATA5;ALX4;POU3F3
GO:1902680	positive regulation of RNA biosynthetic process	1584	39	5.22804	7.45978	0	0	ZNF345;ZNF175;HOXA7;IRF8;LHX5;WT1;HOXB6;RFX4;SOX9;TLX1;TBX20;BARHL2;LHX4;SALL1;ASCL1;IRF4;TBX5;FOXL2;SOX11;NKX2-2;PRRX1;PAX5;PAX6;ISL1;TWIST1;OTX2;FEZF2;PAX7;LHX2;SOX17;PHOX2B;NEUROG3;SOX1;GATA3;PAX3;FOXF1;GATA5;ALX4;POU3F3
GO:1903508	positive regulation of nucleic acid-templated transcription	1583	39	5.22474	7.46449	0	0	ZNF345;ZNF175;HOXA7;IRF8;LHX5;WT1;HOXB6;RFX4;SOX9;TLX1;TBX20;BARHL2;LHX4;SALL1;ASCL1;IRF4;TBX5;FOXL2;SOX11;NKX2-2;PRRX1;PAX5;PAX6;ISL1;TWIST1;OTX2;FEZF2;PAX7;LHX2;SOX17;PHOX2B;NEUROG3;SOX1;GATA3;PAX3;FOXF1;GATA5;ALX4;POU3F3
GO:0045893	positive regulation of transcription, DNA-templated	1499	39	4.94749	7.88278	0	0	ZNF345;ZNF175;HOXA7;IRF8;LHX5;WT1;HOXB6;RFX4;SOX9;TLX1;TBX20;BARHL2;LHX4;SALL1;ASCL1;IRF4;TBX5;FOXL2;SOX11;NKX2-2;PRRX1;PAX5;PAX6;ISL1;TWIST1;OTX2;FEZF2;PAX7;LHX2;SOX17;PHOX2B;NEUROG3;SOX1;GATA3;PAX3;FOXF1;GATA5;ALX4;POU3F3
GO:0009887	animal organ morphogenesis	974	27	3.21471	8.39888	0	0	HOXA7;TBX4;WT1;HOXB6;SOX9;TBX20;LHX4;SALL1;VSX1;TBX5;FOXL2;SOX11;PRRX1;PAX5;PAX6;ISL1;TWIST1;PAX7;FOXP2;IRX4;SOX17;SOX1;GATA3;PAX3;FOXF1;GATA5;ALX4
